# Supplementary material for: Dipotassium hexa­aqua­nickel(II) bis­[hexa­fluoridozirconate(IV)]
Source: Acta Crystallogr Sect E Struct Rep Online. 2010 Dec 24;67(Pt 1):i6–7. doi: 10.1107/S160053681005350X (PMC3050341; doi:10.1107/S160053681005350X)
Supplement: Supplementary file 1 [file e-67-000i6-sup1.cif]

##############################################################################
###                                                                        ###
###        Electronic paper (Acta Crystallographica Section E)             ###
###                                                                        ###
##############################################################################
#                                                                            #
# This CIF contains the data in a paper accepted for publication in Acta     #
# Crystallographica Section E. It conforms to the requirements of Notes      #
# for Authors for Section E, and has been peer reviewed under the auspices   #
# of the IUCr Commission on Journals.                                        #
#                                                                            #
# Full details of the Crystallographic Information File format               #
# are given in the paper "The Crystallographic Information File (CIF):       #
# a New Standard Archive File for Crystallography" by S. R. Hall, F. H.      #
# Allen and I. D. Brown [Acta Cryst. (1991), A47, 655-685].                  #
#                                                                            #
# The current version of the core CIF dictionary is obtainable from          #
# ftp://ftp.iucr.org/pub/cif_core.dic. The current version number is 2.4.    #
#                                                                            #
# Software is freely available for graphical display of the structure(s) in  #
# this CIF.  For information consult the CIF home page http://www.iucr.org/  #
# cif/home.html                                                              #
#                                                                            #
# This file may be used for bona fide research purposes within the           #
# scientific community so long as proper attribution is given to the journal # 
# article from which it was obtained.                                        #
#                                                                            #
##############################################################################
                                             
data_I
_audit_creation_method     SHELXL-97
_chemical_name_systematic
;
Dipotassium hexaaquanickel bis[hexafluoridozirconate(IV)]
;
_chemical_name_common     'K2Ni[ZrF6]2(H2O)6'
_chemical_formula_moiety     '2(K +), H12 Ni1 O6 2+, 2(F6 Zn1 2-)'
_chemical_formula_sum     'F12 H12 K2 Ni O6 Zr2'
_chemical_formula_structural     'K2 [Ni (H2 O)6][Zr F6]2'
_chemical_formula_iupac     'K2 [Ni (H2 O)6] [Zr F6]2'
_chemical_formula_weight     655.45
_symmetry_cell_setting     monoclinic
_symmetry_space_group_name_H-M     'P 21/n'
_symmetry_space_group_name_hall     '-P 2yn'
loop_
    _symmetry_equiv_pos_as_xyz
    'x, y, z'
    '-x+1/2, y+1/2, -z+1/2'
    '-x, -y, -z'
    'x-1/2, -y-1/2, z-1/2'
_cell_length_a     6.60900(10)
_cell_length_b     10.03980(10)
_cell_length_c     11.78430(10)
_cell_angle_alpha     90.00
_cell_angle_beta     95.8970(10)
_cell_angle_gamma     90.00
_cell_volume     777.786(16)
_cell_formula_units_Z     2
_cell_measurement_reflns_used     7940
_cell_measurement_theta_min     3.70
_cell_measurement_theta_max     38.67
_cell_measurement_temperature     296(2)
_cell_special_details     ?
_exptl_crystal_description     block
_exptl_crystal_colour     green
_exptl_crystal_size_max     0.28
_exptl_crystal_size_mid     0.14
_exptl_crystal_size_min     0.09
_exptl_crystal_density_diffrn     2.799
_exptl_crystal_density_meas     .
_exptl_crystal_density_method     'not measured'
_exptl_crystal_F_000     628
_exptl_absorpt_coefficient_mu     3.196
_exptl_absorpt_correction_type     multi-scan
_exptl_absorpt_process_details     '(SADABS; Bruker, 2008)'
_exptl_absorpt_correction_T_min     0.6132
_exptl_absorpt_correction_T_max     0.7476
_diffrn_ambient_temperature     296(2)
_diffrn_radiation_type     MoK\a
_diffrn_radiation_wavelength     0.71073
_diffrn_radiation_source     'fine-focus sealed tube'
_diffrn_radiation_monochromator     graphite
_diffrn_measurement_device_type     'Bruker APEXII CCD'
_diffrn_measurement_method     '\w and \f'
_diffrn_detector_area_resol_mean     8.3333
_diffrn_reflns_number     17267
_diffrn_reflns_av_R_equivalents     0.0276
_diffrn_reflns_av_sigmaI/netI     0.0249
_diffrn_reflns_theta_min     4.23
_diffrn_reflns_theta_max     38.81
_diffrn_reflns_theta_full     38.81
_diffrn_measured_fraction_theta_max     0.992
_diffrn_measured_fraction_theta_full     0.992
_diffrn_reflns_limit_h_min     -11
_diffrn_reflns_limit_h_max     11
_diffrn_reflns_limit_k_min     -17
_diffrn_reflns_limit_k_max     12
_diffrn_reflns_limit_l_min     -18
_diffrn_reflns_limit_l_max     20
_refine_special_details
;
Refinement of <i>F</i>^2^ against ALL reflections. The weighted <i>R</i>-factor
<i>wR</i> and goodness of fit <i>S</i> are based on <i>F</i>^2^, conventional
<i>R</i>-factors <i>R</i> are based on <i>F</i>, with <i>F</i> set to zero for
negative <i>F</i>^2^. The threshold expression of <i>F</i>^2^ >
\s(<i>F</i>^2^) is used only for calculating <i>R</i>-factors(gt) <i>etc</i>.
and is not relevant to the choice of reflections for refinement.
<i>R</i>-factors based on <i>F</i>^2^ are statistically about twice as large
as those based on <i>F</i>, and <i>R</i>- factors based on ALL data will be
even larger.
;
_reflns_number_total     4436
_reflns_number_gt     3858
_reflns_threshold_expression     'I>2\s(I)'
_refine_ls_structure_factor_coef     Fsqd
_refine_ls_matrix_type     full
_refine_ls_R_factor_all     0.0292
_refine_ls_R_factor_gt     0.0231
_refine_ls_wR_factor_gt     0.0503
_refine_ls_wR_factor_ref     0.0524
_refine_ls_goodness_of_fit_ref     1.059
_refine_ls_restrained_S_all     1.059
_refine_ls_number_reflns     4436
_refine_ls_number_parameters     131
_refine_ls_number_restraints     0
_refine_ls_number_constraints     0
_refine_ls_hydrogen_treatment     refall
_refine_ls_weighting_scheme     calc
_refine_ls_weighting_details
         'calc w=1/[\s^2^(Fo^2^)+(0.0182P)^2^+0.3179P] where P=(Fo^2^+2Fc^2^)/3'
_atom_sites_solution_hydrogens     difmap
_atom_sites_solution_primary     direct
_atom_sites_solution_secondary     difmap
_refine_ls_shift/su_max     0.032
_refine_ls_shift/su_mean     0.003
_refine_diff_density_max     0.633
_refine_diff_density_min     -0.571
_refine_ls_extinction_method     'SHELXL97 (Sheldrick, 2008)'
_refine_ls_extinction_coef     0.0068(4)
_refine_ls_extinction_expression
                                  'Fc^*^=kFc[1+0.001xFc^2^\l^3^/sin(2\q)]^-1/4^'
loop_
    _atom_type_symbol
    _atom_type_description
    _atom_type_scat_dispersion_real
    _atom_type_scat_dispersion_imag
    _atom_type_scat_source
    'O' 'O' 0.0106 0.0060
                         'International Tables Vol C Tables 4.2.6.8 and 6.1.1.4'
    'F' 'F' 0.0171 0.0103
                         'International Tables Vol C Tables 4.2.6.8 and 6.1.1.4'
    'K' 'K' 0.2009 0.2494
                         'International Tables Vol C Tables 4.2.6.8 and 6.1.1.4'
    'Ni' 'Ni' 0.3393 1.1124
                         'International Tables Vol C Tables 4.2.6.8 and 6.1.1.4'
    'Zr' 'Zr' -2.9673 0.5597
                         'International Tables Vol C Tables 4.2.6.8 and 6.1.1.4'
    'H' 'H' 0.0000 0.0000
                         'International Tables Vol C Tables 4.2.6.8 and 6.1.1.4'
_computing_data_collection     'APEX2 (Bruker, 2008)'
_computing_cell_refinement     'SAINT (Bruker, 2008)'
_computing_data_reduction     'SAINT (Bruker, 2008)'
_computing_structure_solution     'SHELXS97 (Sheldrick, 2008)'
_computing_structure_refinement     'SHELXL97 (Sheldrick, 2008)'
_computing_molecular_graphics
;
DIAMOND (Brandenburg, 1999) and ORTEP-3 for Windows (Farrugia,
1997)
;
_computing_publication_material     'SHELXTL (Sheldrick, 2008)'
loop_
    _atom_site_type_symbol
    _atom_site_label
    _atom_site_fract_x
    _atom_site_fract_y
    _atom_site_fract_z
    _atom_site_U_iso_or_equiv
    _atom_site_adp_type
    _atom_site_calc_flag
    _atom_site_refinement_flags
    _atom_site_occupancy
    _atom_site_disorder_assembly
    _atom_site_disorder_group
    Zr Zr -0.462200(17) 0.984514(11) 0.350424(9) 0.01376(3) Uani d . 1 . .
    Ni Ni 0.0000 0.0000 0.0000 0.01508(4) Uani d S 1 . .
    K K 0.47534(5) 0.71630(3) 0.08423(3) 0.02839(7) Uani d . 1 . .
    O O1 0.21314(15) -0.11683(10) -0.06747(9) 0.02154(17) Uani d . 1 . .
    O O2 -0.23852(15) -0.12500(10) -0.05901(9) 0.02039(17) Uani d . 1 . .
    O O3 -0.04437(19) -0.88871(12) -0.14701(9) 0.0293(2) Uani d . 1 . .
    F F1 0.53736(16) 0.11314(9) 0.49592(7) 0.0300(2) Uani d . 1 . .
    F F2 -0.53154(14) 0.78950(8) 0.31006(7) 0.02440(16) Uani d . 1 . .
    F F3 -0.17901(13) 0.93040(11) 0.39692(9) 0.0346(2) Uani d . 1 . .
    F F4 -0.46635(13) 0.97177(8) 0.17481(7) 0.02228(15) Uani d . 1 . .
    F F5 -0.35001(14) 0.16232(8) 0.30407(8) 0.02609(17) Uani d . 1 . .
    F F6 -0.75507(12) 0.03609(11) 0.31945(8) 0.02759(18) Uani d . 1 . .
    H H11 0.159(4) -0.169(3) -0.111(2) 0.044(6) Uiso d . 1 . .
    H H12 0.289(4) -0.072(3) -0.103(2) 0.044(6) Uiso d . 1 . .
    H H21 -0.196(3) -0.178(2) -0.099(2) 0.041(6) Uiso d . 1 . .
    H H22 -0.327(3) -0.084(2) -0.0981(19) 0.038(6) Uiso d . 1 . .
    H H31 0.028(4) -0.829(3) -0.163(2) 0.046(7) Uiso d . 1 . .
    H H32 -0.086(4) -0.925(3) -0.205(2) 0.048(7) Uiso d . 1 . .
loop_
    _atom_site_aniso_label
    _atom_site_aniso_U_11
    _atom_site_aniso_U_22
    _atom_site_aniso_U_33
    _atom_site_aniso_U_12
    _atom_site_aniso_U_13
    _atom_site_aniso_U_23
    Zr 0.01662(5) 0.01302(5) 0.01144(5) -0.00068(3) 0.00044(3) 0.00045(3)
    Ni 0.01666(9) 0.01442(9) 0.01395(9) -0.00119(6) 0.00064(7) -0.00028(6)
    K 0.03371(15) 0.02741(14) 0.02299(14) -0.00580(11) -0.00224(11) 0.00113(10)
    O1 0.0229(4) 0.0194(4) 0.0230(5) -0.0021(3) 0.0058(4) -0.0031(3)
    O2 0.0207(4) 0.0186(4) 0.0213(4) -0.0003(3) -0.0007(3) -0.0024(3)
    O3 0.0407(6) 0.0279(5) 0.0175(5) -0.0127(4) -0.0053(4) 0.0056(4)
    F1 0.0579(6) 0.0175(4) 0.0158(4) -0.0105(4) 0.0091(4) -0.0021(3)
    F2 0.0394(5) 0.0162(3) 0.0173(4) -0.0029(3) 0.0014(3) -0.0013(3)
    F3 0.0216(4) 0.0442(6) 0.0365(5) 0.0060(4) -0.0048(3) 0.0052(4)
    F4 0.0280(4) 0.0239(4) 0.0152(3) -0.0041(3) 0.0037(3) -0.0007(3)
    F5 0.0367(4) 0.0181(4) 0.0247(4) -0.0067(3) 0.0091(3) 0.0002(3)
    F6 0.0193(4) 0.0350(5) 0.0280(5) 0.0055(3) 0.0004(3) -0.0062(3)
_geom_special_details
;
All e.s.d.'s (except the e.s.d. in the dihedral angle between two l.s. planes)
are estimated using the full covariance matrix. The cell e.s.d.'s are taken
into account individually in the estimation of e.s.d.'s in distances, angles
and torsion angles; correlations between e.s.d.'s in cell parameters are only
used when they are defined by crystal symmetry. An approximate (isotropic)
treatment of cell e.s.d.'s is used for estimating e.s.d.'s involving l.s.
planes.
;
loop_
    _geom_bond_atom_site_label_1
    _geom_bond_atom_site_label_2
    _geom_bond_site_symmetry_2
    _geom_bond_distance
    _geom_bond_publ_flag
    Zr F3 . 1.9717(9) ?
    Zr F6 1_565 2.0006(8) ?
    Zr F5 1_565 2.0293(8) ?
    Zr F2 . 2.0554(8) ?
    Zr F4 . 2.0708(8) ?
    Zr F1 1_465 2.1467(8) ?
    Zr F1 3_566 2.1614(8) ?
    Ni O1 3 2.0548(10) ?
    Ni O1 . 2.0548(10) ?
    Ni O3 3_545 2.0570(11) ?
    Ni O3 1_565 2.0570(11) ?
    Ni O2 3 2.0781(9) ?
    Ni O2 . 2.0781(9) ?
    K F6 2_455 2.6497(9) ?
    K F5 2 2.7365(10) ?
    K F3 4_675 2.7603(10) ?
    K F2 1_655 2.7658(9) ?
    K F4 1_655 2.7896(9) ?
    K O1 1_565 2.8929(11) ?
    K O2 1_665 3.1015(11) ?
    K F3 2_545 3.1685(12) ?
    O1 K 1_545 2.8929(11) ?
    O1 H11 . 0.79(3) ?
    O1 H12 . 0.82(3) ?
    O2 K 1_445 3.1015(11) ?
    O2 H21 . 0.78(2) ?
    O2 H22 . 0.82(2) ?
    O3 Ni 1_545 2.0570(11) ?
    O3 H31 . 0.80(3) ?
    O3 H32 . 0.80(3) ?
    F1 Zr 1_645 2.1467(8) ?
    F1 Zr 3_566 2.1614(8) ?
    F2 K 1_455 2.7658(9) ?
    F3 K 4_576 2.7603(10) ?
    F3 K 2 3.1685(12) ?
    F4 K 1_455 2.7896(9) ?
    F5 Zr 1_545 2.0293(8) ?
    F5 K 2_545 2.7365(10) ?
    F6 Zr 1_545 2.0006(8) ?
    F6 K 2_445 2.6497(9) ?
loop_
    _geom_angle_atom_site_label_1
    _geom_angle_atom_site_label_2
    _geom_angle_atom_site_label_3
    _geom_angle_site_symmetry_1
    _geom_angle_site_symmetry_3
    _geom_angle
    _geom_angle_publ_flag
    F3 Zr F6 . 1_565 174.24(4) ?
    F3 Zr F5 . 1_565 87.40(4) ?
    F6 Zr F5 1_565 1_565 95.54(4) ?
    F3 Zr F2 . . 89.11(4) ?
    F6 Zr F2 1_565 . 90.90(4) ?
    F5 Zr F2 1_565 . 148.71(3) ?
    F3 Zr F4 . . 100.10(4) ?
    F6 Zr F4 1_565 . 85.44(4) ?
    F5 Zr F4 1_565 . 75.70(3) ?
    F2 Zr F4 . . 74.34(3) ?
    F3 Zr F1 . 1_465 91.31(4) ?
    F6 Zr F1 1_565 1_465 84.80(4) ?
    F5 Zr F1 1_565 1_465 73.52(3) ?
    F2 Zr F1 . 1_465 137.67(3) ?
    F4 Zr F1 . 1_465 146.55(3) ?
    F3 Zr F1 . 3_566 86.30(4) ?
    F6 Zr F1 1_565 3_566 88.22(4) ?
    F5 Zr F1 1_565 3_566 138.27(3) ?
    F2 Zr F1 . 3_566 72.35(3) ?
    F4 Zr F1 . 3_566 145.96(3) ?
    F1 Zr F1 1_465 3_566 65.45(4) ?
    F3 Zr Zr . 3_476 88.57(3) ?
    F6 Zr Zr 1_565 3_476 85.86(3) ?
    F5 Zr Zr 1_565 3_476 106.09(3) ?
    F2 Zr Zr . 3_476 104.90(2) ?
    F4 Zr Zr . 3_476 171.25(2) ?
    F1 Zr Zr 1_465 3_476 32.85(2) ?
    F1 Zr Zr 3_566 3_476 32.60(2) ?
    F3 Zr K . 2 51.84(3) ?
    F6 Zr K 1_565 2 129.16(3) ?
    F5 Zr K 1_565 2 39.43(3) ?
    F2 Zr K . 2 139.29(3) ?
    F4 Zr K . 2 99.03(2) ?
    F1 Zr K 1_465 2 63.98(3) ?
    F1 Zr K 3_566 2 110.72(3) ?
    Zr Zr K 3_476 2 87.200(6) ?
    F3 Zr K . 1_455 92.84(3) ?
    F6 Zr K 1_565 1_455 90.62(3) ?
    F5 Zr K 1_565 1_455 112.37(3) ?
    F2 Zr K . 1_455 36.80(2) ?
    F4 Zr K . 1_455 37.74(2) ?
    F1 Zr K 1_465 1_455 172.94(3) ?
    F1 Zr K 3_566 1_455 109.12(2) ?
    Zr Zr K 3_476 1_455 141.547(7) ?
    K Zr K 2 1_455 123.004(4) ?
    F3 Zr K . 2_455 148.57(3) ?
    F6 Zr K 1_565 2_455 27.86(3) ?
    F5 Zr K 1_565 2_455 83.54(3) ?
    F2 Zr K . 2_455 113.62(3) ?
    F4 Zr K . 2_455 106.63(3) ?
    F1 Zr K 1_465 2_455 57.25(3) ?
    F1 Zr K 3_566 2_455 80.80(3) ?
    Zr Zr K 3_476 2_455 65.435(5) ?
    K Zr K 2 2_455 106.804(8) ?
    K Zr K 1_455 2_455 118.448(4) ?
    F3 Zr K . 4_576 29.95(3) ?
    F6 Zr K 1_565 4_576 144.59(3) ?
    F5 Zr K 1_565 4_576 110.23(3) ?
    F2 Zr K . 4_576 79.65(3) ?
    F4 Zr K . 4_576 123.50(3) ?
    F1 Zr K 1_465 4_576 79.97(3) ?
    F1 Zr K 3_566 4_576 56.37(3) ?
    Zr Zr K 3_476 4_576 64.313(5) ?
    K Zr K 2 4_576 70.868(8) ?
    K Zr K 1_455 4_576 100.955(4) ?
    K Zr K 2_455 4_576 129.748(5) ?
    O1 Ni O1 3 . 180.00(7) ?
    O1 Ni O3 3 3_545 91.62(5) ?
    O1 Ni O3 . 3_545 88.38(5) ?
    O1 Ni O3 3 1_565 88.38(5) ?
    O1 Ni O3 . 1_565 91.62(5) ?
    O3 Ni O3 3_545 1_565 180.0 ?
    O1 Ni O2 3 3 93.00(4) ?
    O1 Ni O2 . 3 87.00(4) ?
    O3 Ni O2 3_545 3 90.50(4) ?
    O3 Ni O2 1_565 3 89.50(4) ?
    O1 Ni O2 3 . 87.00(4) ?
    O1 Ni O2 . . 93.00(4) ?
    O3 Ni O2 3_545 . 89.50(4) ?
    O3 Ni O2 1_565 . 90.50(4) ?
    O2 Ni O2 3 . 180.00(5) ?
    F6 K F5 2_455 2 99.70(3) ?
    F6 K F3 2_455 4_675 78.70(3) ?
    F5 K F3 2 4_675 121.39(3) ?
    F6 K F2 2_455 1_655 72.85(3) ?
    F5 K F2 2 1_655 72.14(3) ?
    F3 K F2 4_675 1_655 150.45(3) ?
    F6 K F4 2_455 1_655 121.62(3) ?
    F5 K F4 2 1_655 85.15(3) ?
    F3 K F4 4_675 1_655 145.26(3) ?
    F2 K F4 1_655 1_655 53.33(2) ?
    F6 K O1 2_455 1_565 109.85(3) ?
    F5 K O1 2 1_565 150.10(3) ?
    F3 K O1 4_675 1_565 70.50(3) ?
    F2 K O1 1_655 1_565 111.88(3) ?
    F4 K O1 1_655 1_565 75.79(3) ?
    F6 K O2 2_455 1_665 167.54(3) ?
    F5 K O2 2 1_665 77.96(3) ?
    F3 K O2 4_675 1_665 92.00(3) ?
    F2 K O2 1_655 1_665 117.28(3) ?
    F4 K O2 1_655 1_665 70.61(3) ?
    O1 K O2 1_565 1_665 74.11(3) ?
    F6 K F3 2_455 2_545 66.39(3) ?
    F5 K F3 2 2_545 55.25(2) ?
    F3 K F3 4_675 2_545 72.07(3) ?
    F2 K F3 1_655 2_545 102.83(3) ?
    F4 K F3 1_655 2_545 139.92(3) ?
    O1 K F3 1_565 2_545 142.29(3) ?
    O2 K F3 1_665 2_545 103.01(3) ?
    F6 K Zr 2_455 2_545 89.24(2) ?
    F5 K Zr 2 2_545 28.097(18) ?
    F3 K Zr 4_675 2_545 93.88(2) ?
    F2 K Zr 1_655 2_545 93.56(2) ?
    F4 K Zr 1_655 2_545 112.72(2) ?
    O1 K Zr 1_565 2_545 151.51(2) ?
    O2 K Zr 1_665 2_545 83.09(2) ?
    F3 K Zr 2_545 2_545 29.294(16) ?
    F6 K Zr 2_455 1_655 97.85(2) ?
    F5 K Zr 2 1_655 75.428(19) ?
    F3 K Zr 4_675 1_655 163.11(2) ?
    F2 K Zr 1_655 1_655 26.431(17) ?
    F4 K Zr 1_655 1_655 27.023(17) ?
    O1 K Zr 1_565 1_655 95.67(2) ?
    O2 K Zr 1_665 1_655 93.42(2) ?
    F3 K Zr 2_545 1_655 121.99(2) ?
    Zr K Zr 2_545 1_655 102.640(7) ?
    F6 K Zr 2_455 2_445 20.660(19) ?
    F5 K Zr 2 2_445 120.27(2) ?
    F3 K Zr 4_675 2_445 67.44(2) ?
    F2 K Zr 1_655 2_445 83.04(2) ?
    F4 K Zr 1_655 2_445 121.05(2) ?
    O1 K Zr 1_565 2_445 89.46(2) ?
    O2 K Zr 1_665 2_445 157.34(2) ?
    F3 K Zr 2_545 2_445 80.348(18) ?
    Zr K Zr 2_545 2_445 106.804(8) ?
    Zr K Zr 1_655 2_445 103.843(7) ?
    F6 K Zr 2_455 4_675 65.81(2) ?
    F5 K Zr 2 4_675 137.16(2) ?
    F3 K Zr 4_675 4_675 20.89(2) ?
    F2 K Zr 1_655 4_675 131.81(2) ?
    F4 K Zr 1_655 4_675 137.38(2) ?
    O1 K Zr 1_565 4_675 63.49(2) ?
    O2 K Zr 1_665 4_675 107.49(2) ?
    F3 K Zr 2_545 4_675 82.684(18) ?
    Zr K Zr 2_545 4_675 109.132(8) ?
    Zr K Zr 1_655 4_675 143.549(10) ?
    Zr K Zr 2_445 4_675 50.252(5) ?
    Ni O1 K . 1_545 118.84(4) ?
    Ni O1 H11 . . 110.3(17) ?
    K O1 H11 1_545 . 102.4(18) ?
    Ni O1 H12 . . 111.2(17) ?
    K O1 H12 1_545 . 106.2(17) ?
    H11 O1 H12 . . 107(2) ?
    Ni O2 K . 1_445 127.74(4) ?
    Ni O2 H21 . . 107.6(17) ?
    K O2 H21 1_445 . 105.2(17) ?
    Ni O2 H22 . . 111.1(16) ?
    K O2 H22 1_445 . 97.1(15) ?
    H21 O2 H22 . . 106(2) ?
    Ni O3 H31 1_545 . 124.4(17) ?
    Ni O3 H32 1_545 . 118.5(19) ?
    H31 O3 H32 . . 108(2) ?
    Zr F1 Zr 1_645 3_566 114.55(4) ?
    Zr F2 K . 1_455 116.77(3) ?
    Zr F3 K . 4_576 129.16(5) ?
    Zr F3 K . 2 98.87(4) ?
    K F3 K 4_576 2 107.93(3) ?
    Zr F4 K . 1_455 115.24(3) ?
    Zr F5 K 1_545 2_545 112.48(4) ?
    Zr F6 K 1_545 2_445 131.48(4) ?
loop_
    _geom_hbond_atom_site_label_D
    _geom_hbond_atom_site_label_H
    _geom_hbond_atom_site_label_A
    _geom_hbond_site_symmetry_A
    _geom_hbond_distance_DH
    _geom_hbond_distance_HA
    _geom_hbond_distance_DA
    _geom_hbond_angle_DHA
    O1 H11 F1 2_545 0.79(3) 2.94(2) 3.3300(14) 112.8(19)
    O1 H11 F2 4_665 0.79(3) 1.92(3) 2.6877(14) 164(2)
    O1 H12 F4 3_565 0.82(3) 1.82(3) 2.6375(13) 177(2)
    O1 H12 F5 3 0.82(3) 2.61(2) 3.0526(13) 116(2)
    O2 H21 F1 2_545 0.78(2) 2.59(2) 3.0048(13) 115(2)
    O2 H21 F2 4_665 0.78(2) 1.95(2) 2.7227(13) 167(2)
    O2 H22 F4 3_465 0.82(2) 1.92(2) 2.7362(13) 173(2)
    O2 H22 F6 3_455 0.82(2) 2.76(2) 3.1924(14) 114.9(17)
    O3 H31 F1 4 0.80(3) 2.86(3) 3.2552(16) 113.3(19)
    O3 H31 F5 4_655 0.80(3) 1.92(3) 2.7019(14) 168(2)
    O3 H32 F3 3 0.80(3) 3.00(2) 3.4527(16) 119(2)
    O3 H32 F6 3_445 0.80(3) 1.97(3) 2.7427(15) 163(2)
data_global
_journal_date_recd_electronic     2010-12-13
_journal_date_accepted     2010-12-20
_journal_name_full     'Acta Crystallographica, Section E'
_journal_year     2011
_journal_volume     67
_journal_issue      1
_journal_page_first     i6
_journal_page_last     i7
_journal_paper_category     QI
_journal_coeditor_code     WM2439
_publ_contact_author_name     'Daniel Avignant'
_publ_contact_author_address
;
Universit\'e Blaise Pascal,
Laboratoire des Mat\'eriaux Inorganiques,
UMR CNRS 6002,
24 Avenue des Landais,
63177 Aubi\`ere
France.
;
_publ_contact_author_email     'daniel.avignant@univ-bpclermont.fr'
_publ_contact_author_fax     '0473407108'
_publ_contact_author_phone     '0473407102'
_publ_section_title
;
Dipotassium hexaaquanickel(II) bis[hexafluoridozirconate(IV)]
;
loop_
    _publ_author_name
    _publ_author_footnote
    _publ_author_address
    'Oudahmane, Abdelghani' .
;
Universit\'e Blaise Pascal,
Laboratoire des Mat\'eriaux Inorganiques,
UMR CNRS 6002,
24 Avenue des Landais,
63177 Aubi\`ere
France
;
    'Mnaouer, Noura' .
;
Universit\'e Blaise Pascal,
Laboratoire des Mat\'eriaux Inorganiques,
UMR CNRS 6002,
24 Avenue des Landais,
63177 Aubi\`ere
France
;
    'El-Ghozzi, Malika' .
;
Universit\'e Blaise Pascal,
Laboratoire des Mat\'eriaux Inorganiques,
UMR CNRS 6002,
24 Avenue des Landais,
63177 Aubi\`ere
France
;
    'Avignant, Daniel' .
;
Universit\'e Blaise Pascal,
Laboratoire des Mat\'eriaux Inorganiques,
UMR CNRS 6002,
24 Avenue des Landais,
63177 Aubi\`ere
France
;
_publ_section_synopsis     .
