# Supplementary material for: Dipotassium hexa­aqua­nickel(II) bis­[hexa­fluoridozirconate(IV)]
Source: Acta Crystallogr Sect E Struct Rep Online. 2010 Dec 24;67(Pt 1):i6–7. doi: 10.1107/S160053681005350X (PMC3050341; doi:10.1107/S160053681005350X)
Supplement: Supplementary file 2 [file e-67-000i6-Isup2.hkl]

#
# h,k,l, Fc-squared, Fo-squared, sigma(Fo-squared) and status flag
#
data_I
_shelx_title ' K2[Ni(H20)6](ZrF6)2_0m in P2(1)/n'
_shelx_refln_list_code          4
_shelx_F_calc_maximum      200.06
_exptl_crystal_F_000       628.00
_reflns_d_resolution_high  0.5670
 
loop_
 _symmetry_equiv_pos_as_xyz
 'x, y, z'
 '-x+1/2, y+1/2, -z+1/2'
 '-x, -y, -z'
 'x-1/2, -y-1/2, z-1/2'
 
_cell_length_a     6.6090
_cell_length_b    10.0398
_cell_length_c    11.7843
_cell_angle_alpha  90.000
_cell_angle_beta   95.897
_cell_angle_gamma  90.000
 
_shelx_F_squared_multiplier     1.000
 
loop_
 _refln_index_h
 _refln_index_k
 _refln_index_l
 _refln_F_squared_calc
 _refln_F_squared_meas
 _refln_F_squared_sigma
 _refln_observed_status
   2   0   0    39423.81    39131.18    542.49 o
   4   0   0    28324.20    28456.51    344.52 o
   6   0   0     1965.10     1962.49     42.22 o
   8   0   0       39.04       39.75      5.31 o
  10   0   0      235.37      241.24     12.32 o
   2   1   0     2021.93     2202.64     20.79 o
   3   1   0     5194.55     5403.04     52.37 o
   4   1   0      103.15      106.83      4.18 o
   5   1   0      270.82      268.62      6.42 o
   6   1   0      113.23      115.14      4.41 o
   7   1   0      155.07      166.68      5.66 o
   8   1   0      154.71      165.16      6.06 o
   9   1   0      932.89      933.65     18.80 o
  10   1   0       14.03       11.41      5.10 o
  11   1   0      511.57      532.68     21.60 o
   1   2   0       48.09       69.33      2.13 o
   2   2   0     4987.21     5034.41     48.28 o
   3   2   0      782.82      847.57      9.37 o
   4   2   0     5701.65     5743.69     56.20 o
   5   2   0      320.38      313.04      5.61 o
   6   2   0      197.94      190.62      5.37 o
   7   2   0       12.15        4.40      2.63 o
   8   2   0        2.06        7.64      3.93 o
   9   2   0       70.64       68.94     11.07 o
  10   2   0      105.90      106.75      8.02 o
  11   2   0        0.17       10.00      7.24 o
   1   3   0     7193.38     7093.88     86.69 o
   2   3   0      674.07      654.14     10.19 o
   3   3   0     4370.19     4457.28     46.33 o
   4   3   0     3176.61     3127.96     30.67 o
   5   3   0      161.59      171.74      6.49 o
   6   3   0     1227.44     1201.24     18.13 o
   7   3   0      605.45      584.66     12.60 o
   8   3   0      379.48      361.30     11.25 o
   9   3   0      443.99      429.87     15.49 o
  10   3   0      160.11      154.61     10.61 o
  11   3   0      494.43      545.96     23.75 o
   1   4   0     3162.60     3371.69     46.18 o
   2   4   0    28207.92    27988.97    338.52 o
   3   4   0       72.94       71.22      2.46 o
   4   4   0     6684.68     6728.32     69.60 o
   5   4   0      144.20      150.76      4.38 o
   6   4   0     1142.85     1109.59     22.78 o
   7   4   0      185.22      185.31      8.86 o
   8   4   0       36.92       42.15      5.78 o
   9   4   0       67.43       69.95      7.52 o
  10   4   0       58.14       51.36      8.99 o
  11   4   0        2.93        3.17      7.42 o
   1   5   0     2286.69     2455.98     38.60 o
   2   5   0      364.16      387.94      8.61 o
   3   5   0       16.43       16.60      2.43 o
   4   5   0      772.65      775.67     10.63 o
   5   5   0        2.32        7.77      2.15 o
   6   5   0      172.31      178.86      7.29 o
   7   5   0      679.98      652.67     22.08 o
   8   5   0      211.68      199.58      9.99 o
   9   5   0      555.15      591.69     21.62 o
  10   5   0       49.39       40.79     14.73 o
  11   5   0      389.57      406.93     20.09 o
   0   6   0     8726.31     9100.86    193.46 o
   1   6   0     2037.14     2117.49     33.84 o
   2   6   0     6633.33     6652.67     90.84 o
   3   6   0     1605.85     1619.61     24.62 o
   4   6   0     1988.30     2040.99     26.20 o
   5   6   0     2393.31     2400.27     31.35 o
   6   6   0      462.56      452.43     14.13 o
   7   6   0     1367.41     1320.87     32.56 o
   8   6   0       72.23       68.43      8.05 o
   9   6   0      309.69      302.70     15.69 o
  10   6   0       38.50       63.43     11.94 o
   1   7   0     3442.33     3621.86     56.24 o
   2   7   0      192.38      196.07      6.62 o
   3   7   0      503.35      543.97     12.46 o
   4   7   0     2245.91     2210.91     30.88 o
   5   7   0       96.20      111.89      8.82 o
   6   7   0     1050.76      997.04     18.68 o
   7   7   0       11.71        5.22      4.88 o
   8   7   0      452.13      425.61     20.10 o
   9   7   0      444.72      423.44     18.64 o
  10   7   0       77.74       84.04     10.54 o
   0   8   0     7944.41     8220.06    145.00 o
   1   8   0      246.00      253.72      6.73 o
   2   8   0     4200.97     4302.73     92.27 o
   3   8   0      521.71      503.76     11.65 o
   4   8   0     3013.55     3025.74     40.83 o
   5   8   0     2051.87     2021.10     36.89 o
   6   8   0       88.50       88.96      5.46 o
   7   8   0      327.19      321.22     13.92 o
   8   8   0       14.20        9.32      6.65 o
   9   8   0      159.45      145.08     11.68 o
  10   8   0       12.99       20.56      7.92 o
   1   9   0        1.74        2.12      2.53 o
   2   9   0      862.85      871.20     30.36 o
   3   9   0       46.77       57.57      9.39 o
   4   9   0     1587.13     1546.34     28.71 o
   5   9   0      160.16      154.96      5.75 o
   6   9   0     1314.71     1301.42     22.85 o
   7   9   0      136.11      129.27      9.33 o
   8   9   0      565.34      567.64     28.11 o
   9   9   0      279.67      269.84     15.14 o
   0  10   0     4660.17     4832.85    189.73 o
   1  10   0      303.58      309.58      9.76 o
   2  10   0     4814.46     4776.65    108.66 o
   3  10   0      734.78      729.89     35.02 o
   4  10   0     1975.90     2036.06     51.65 o
   5  10   0     1471.58     1461.55     22.74 o
   6  10   0      367.76      378.27     10.86 o
   7  10   0      472.89      453.76     14.25 o
   8  10   0       21.30       33.13      6.89 o
   9  10   0      465.36      437.81     20.00 o
   1  11   0      167.01      163.36     10.24 o
   2  11   0      644.93      639.18     22.22 o
   3  11   0        7.27       17.22     10.47 o
   4  11   0      305.12      319.75     12.80 o
   5  11   0       13.92       19.14      4.05 o
   6  11   0      562.22      561.74     17.90 o
   7  11   0       99.65      106.60      9.59 o
   8  11   0      289.76      300.72     33.42 o
   9  11   0       86.79       92.89     18.78 o
   0  12   0       10.34        9.75      5.78 o
   1  12   0       26.45       20.84      3.50 o
   2  12   0      249.50      254.99      8.01 o
   3  12   0      308.32      310.07     24.20 o
   4  12   0       10.89       19.62      4.15 o
   5  12   0      435.07      443.35     17.30 o
   6  12   0      188.64      181.08      9.67 o
   7  12   0      241.71      233.13     14.83 o
   8  12   0        2.42        1.57      7.40 o
   1  13   0       66.68       65.15      6.59 o
   2  13   0      358.95      351.38     11.98 o
   3  13   0      191.37      210.71     10.40 o
   4  13   0     1014.92     1022.75     26.71 o
   5  13   0       27.48       25.92      4.92 o
   6  13   0     1036.50     1049.97     35.54 o
   7  13   0       71.50       65.86     13.18 o
   0  14   0      400.42      404.27     24.21 o
   1  14   0       27.52       18.74      5.12 o
   2  14   0      602.09      562.13     20.03 o
   3  14   0      569.19      530.15     24.39 o
   4  14   0      247.51      234.36     11.56 o
   5  14   0      771.21      714.59     25.05 o
   6  14   0      216.89      211.52     26.91 o
   7  14   0      456.56      476.82     21.64 o
   1  15   0       89.93       99.82      9.28 o
   2  15   0       62.20       57.25      9.21 o
   3  15   0       10.42       42.97     13.36 o
   4  15   0      337.45      309.09     14.29 o
   5  15   0       41.80       33.65      6.55 o
   6  15   0      173.52      161.43     13.72 o
   0  16   0        2.25       -0.72      7.58 o
   1  16   0       82.69       83.12      9.28 o
   2  16   0        2.83        8.14      5.68 o
   3  16   0      247.98      215.88     12.80 o
   4  16   0       30.76       20.59      7.40 o
   1  17   0       97.57       97.05     10.48 o
   2  17   0      177.36      178.41     12.69 o
   3  17   0       33.11       29.97      8.30 o
 -11   0   1      204.88      218.27     16.87 o
  -9   0   1       62.48       63.37      8.86 o
  -7   0   1     1658.79     1687.94     32.28 o
  -5   0   1      508.32      481.26     11.81 o
  -3   0   1      108.07      112.42      5.06 o
   3   0   1    15328.59    15572.11    189.56 o
   5   0   1     1858.67     1999.67     34.53 o
   7   0   1     2078.22     2096.58     38.39 o
   9   0   1      265.62      267.68     12.21 o
  11   0   1        3.69       22.75     14.44 o
 -11   1   1        5.30        2.28      7.07 o
 -10   1   1     1310.89     1304.87     26.03 o
  -9   1   1       31.74       33.16      4.25 o
  -8   1   1     3133.41     3122.86     38.66 o
  -7   1   1      184.22      187.79      6.00 o
  -6   1   1     3488.81     3486.76     40.64 o
  -5   1   1      818.46      777.08     10.92 o
  -4   1   1     7829.48     7760.00     74.62 o
  -3   1   1     4013.00     4094.79     40.18 o
  -2   1   1      850.13      917.36      9.43 o
   1   1   1     1089.41     1151.75     36.90 o
   2   1   1     8067.51     8079.02     70.21 o
   3   1   1     1707.93     1786.47     18.63 o
   4   1   1     4115.96     4309.77     42.67 o
   5   1   1       32.42       40.04      3.24 o
   6   1   1     2029.87     2004.65     25.22 o
   7   1   1      273.75      257.54      6.87 o
   8   1   1      130.95      143.61      5.65 o
   9   1   1        1.34       -2.75      3.47 o
  10   1   1        1.41        3.58      4.81 o
  11   1   1       54.52       44.40      9.03 o
 -11   2   1      226.40      261.87     17.45 o
 -10   2   1        1.89       -0.87      4.60 o
  -9   2   1      347.71      335.79     11.36 o
  -8   2   1      188.89      200.58      6.58 o
  -7   2   1     1536.54     1510.66     22.30 o
  -6   2   1       86.22       89.29      4.15 o
  -5   2   1      321.17      350.89      6.93 o
  -4   2   1       48.03       50.58      2.67 o
  -3   2   1      830.99      818.61      8.77 o
  -2   2   1      387.14      386.98      6.06 o
  -1   2   1    16098.24    16255.76    148.72 o
   0   2   1       14.93       21.37      3.09 o
   1   2   1    23040.08    22147.38    295.31 o
   2   2   1    12652.03    12951.59    129.45 o
   3   2   1    40025.67    38910.88    365.79 o
   4   2   1       42.52       51.48      2.08 o
   5   2   1    11759.08    11818.89    113.57 o
   6   2   1      296.01      273.74      7.49 o
   7   2   1     5548.82     5396.44     65.78 o
   8   2   1       36.32       77.86      5.42 o
   9   2   1      669.37      702.31     15.77 o
  10   2   1        3.74        1.13      4.87 o
  11   2   1       76.59       93.51     10.96 o
 -11   3   1       23.38       24.32      8.54 o
 -10   3   1     1052.00     1108.52     28.01 o
  -9   3   1       23.45       18.37      5.64 o
  -8   3   1     1927.77     1854.76     32.07 o
  -7   3   1        4.85        3.08      3.06 o
  -6   3   1     6905.45     6784.74     80.00 o
  -5   3   1      178.64      174.61      4.47 o
  -4   3   1     4899.11     4832.98     45.90 o
  -3   3   1      204.78      218.28      4.48 o
  -2   3   1     7345.47     7556.66     76.21 o
  -1   3   1       12.43       13.22      1.18 o
   0   3   1       17.46       18.06      2.06 o
   1   3   1     2366.16     2472.86     31.41 o
   2   3   1     1685.78     1821.14     26.55 o
   3   3   1      163.00      182.87      5.36 o
   4   3   1     2652.75     2766.97     28.68 o
   5   3   1        6.27        6.69      1.76 o
   6   3   1      322.28      304.24      9.51 o
   7   3   1      108.99      118.15      5.83 o
   8   3   1       13.59       13.81      3.95 o
   9   3   1       17.25       11.32      5.41 o
  10   3   1       22.26       14.09      6.04 o
  11   3   1       27.70       24.06      8.32 o
 -11   4   1       14.94       18.15      8.12 o
 -10   4   1        8.89        7.04      5.61 o
  -9   4   1      303.45      297.78     12.95 o
  -8   4   1       25.47       43.79      5.81 o
  -7   4   1      199.21      195.32      8.96 o
  -6   4   1      941.71      954.97     18.72 o
  -5   4   1      906.09      956.92     13.31 o
  -4   4   1      889.41      894.62     11.38 o
  -3   4   1       37.01       53.37      5.13 o
  -2   4   1     2452.42     2456.65     29.33 o
  -1   4   1     1042.04     1039.47     15.26 o
   0   4   1     4429.20     4637.43     69.90 o
   1   4   1      455.97      406.90     10.14 o
   2   4   1     1747.75     1765.81     26.07 o
   3   4   1     9465.56     9534.99    101.82 o
   4   4   1      665.90      633.99      9.27 o
   5   4   1     3688.23     3798.74     38.62 o
   6   4   1       39.60       30.41      3.61 o
   7   4   1     2296.87     2200.53     40.49 o
   8   4   1      354.01      356.32     13.18 o
   9   4   1      217.73      220.58     11.29 o
  10   4   1      129.69      139.18     12.22 o
  11   4   1       67.57       81.08     10.69 o
 -11   5   1       47.70       43.30      9.55 o
 -10   5   1      832.07      835.74     27.96 o
  -9   5   1       15.55       18.66      8.37 o
  -8   5   1     1284.60     1278.15     28.19 o
  -7   5   1      285.75      288.71     10.79 o
  -6   5   1     2773.96     2705.21     42.27 o
  -5   5   1      992.34      991.21     14.51 o
  -4   5   1       90.22       98.93      3.27 o
  -3   5   1     2316.33     2263.91     26.06 o
  -2   5   1      935.15      900.89     13.07 o
  -1   5   1    11770.74    11954.93    178.56 o
   0   5   1     3530.93     3747.95     56.89 o
   1   5   1     1530.83     1487.54     19.64 o
   2   5   1     2173.45     2157.94     32.12 o
   3   5   1      922.08      940.95     17.27 o
   4   5   1     2438.18     2486.86     29.38 o
   5   5   1       98.18      102.86      4.26 o
   6   5   1      571.26      582.32     13.57 o
   7   5   1      144.55      147.28      7.86 o
   8   5   1      184.28      197.24      9.98 o
   9   5   1      339.64      333.85     16.43 o
  10   5   1       12.88        5.67      6.66 o
  11   5   1       73.01       60.19     10.27 o
 -10   6   1       28.54       22.35      9.12 o
  -9   6   1      388.30      383.50     17.34 o
  -8   6   1       66.89       73.39      8.22 o
  -7   6   1      252.57      270.04     12.86 o
  -6   6   1      238.93      239.05      8.35 o
  -5   6   1        6.12        7.87      2.19 o
  -4   6   1      430.34      447.14      9.81 o
  -3   6   1       36.18       41.99      3.59 o
  -2   6   1     1821.20     1813.72     24.10 o
  -1   6   1     3271.15     3208.12     43.98 o
   0   6   1     2138.32     2275.04     35.48 o
   1   6   1     9040.56     8787.98    132.54 o
   2   6   1      712.70      730.33     12.88 o
   3   6   1     8284.91     8355.26    113.47 o
   4   6   1        3.23        5.28      3.52 o
   5   6   1     4706.70     4689.55     57.06 o
   6   6   1        0.57        1.93      3.24 o
   7   6   1     2010.18     1895.98     42.72 o
   8   6   1      113.41      119.11     10.10 o
   9   6   1      371.92      382.73     17.53 o
  10   6   1       35.98       35.13      8.38 o
 -10   7   1      379.95      364.39     20.20 o
  -9   7   1        3.74        0.39      6.13 o
  -8   7   1     1206.83     1140.73     37.59 o
  -7   7   1       12.16       11.78      7.18 o
  -6   7   1     2033.06     2037.65     31.79 o
  -5   7   1     1068.33     1076.85     17.63 o
  -4   7   1     2644.80     2620.71     35.92 o
  -3   7   1     3044.05     2936.92     41.77 o
  -2   7   1     2052.36     2029.59     29.78 o
  -1   7   1     3378.31     3495.68     47.89 o
   0   7   1     1829.66     1825.32     29.33 o
   1   7   1     1840.16     1894.05     37.43 o
   2   7   1      587.48      579.02     10.78 o
   3   7   1     1236.49     1247.04     23.18 o
   4   7   1       15.51       14.71      1.97 o
   5   7   1       65.06       67.77      4.09 o
   6   7   1       92.58       85.89      6.13 o
   7   7   1      120.91      120.94      9.00 o
   8   7   1        7.30       10.11     10.04 o
   9   7   1      290.13      297.27     15.79 o
  10   7   1       35.37       53.12      9.42 o
 -10   8   1        5.68        7.80      6.92 o
  -9   8   1       40.51       45.46     13.61 o
  -8   8   1       70.90       72.47      8.33 o
  -7   8   1      132.64      130.93     13.41 o
  -6   8   1     1237.54     1206.28     21.48 o
  -5   8   1       67.32       65.15      4.10 o
  -4   8   1     2719.03     2677.01     36.61 o
  -3   8   1      444.03      445.95     10.31 o
  -2   8   1     5337.38     5364.21    101.82 o
  -1   8   1     4544.21     4606.99     64.00 o
   0   8   1      811.49      855.75     12.41 o
   1   8   1     5685.12     5762.79     89.65 o
   2   8   1      815.44      804.61     22.90 o
   3   8   1     3553.12     3547.93     50.52 o
   4   8   1       43.99       40.16      4.31 o
   5   8   1     4088.92     4077.40     55.07 o
   6   8   1      558.03      530.74     13.67 o
   7   8   1      679.66      656.23     20.90 o
   8   8   1      508.64      450.38     18.02 o
   9   8   1      269.04      268.62     21.23 o
  10   8   1      162.27      150.94     16.86 o
 -10   9   1      282.20      281.02     20.92 o
  -9   9   1        0.05        1.54      6.03 o
  -8   9   1      660.75      621.34     21.50 o
  -7   9   1       34.59       29.92      5.52 o
  -6   9   1      809.42      787.81     17.69 o
  -5   9   1      828.09      802.71     16.21 o
  -4   9   1      631.36      620.85     12.82 o
  -3   9   1     1545.25     1524.80     32.33 o
  -2   9   1      602.86      608.96     26.88 o
  -1   9   1     1538.24     1582.60     24.31 o
   0   9   1       66.60       71.08      4.01 o
   1   9   1     1140.19     1154.12     38.06 o
   2   9   1     1989.34     2005.38     46.65 o
   4   9   1      844.40      864.46     18.78 o
   5   9   1       33.53       33.25      3.77 o
   6   9   1      414.54      400.78     11.61 o
   7   9   1      247.41      243.41     15.42 o
   8   9   1       13.26       21.80      6.78 o
   9   9   1      161.77      160.42     15.90 o
  -9  10   1       11.54       15.16      7.01 o
  -8  10   1        1.88        0.64      5.28 o
  -7  10   1        1.09        0.83      3.78 o
  -6  10   1       91.48       84.88      5.35 o
  -5  10   1        3.87       -0.79      2.51 o
  -4  10   1      160.35      169.59      5.78 o
  -3  10   1      600.50      614.29     25.78 o
  -2  10   1     2276.82     2252.46     57.57 o
  -1  10   1     1414.99     1476.23     29.68 o
   0  10   1     1340.16     1403.14     40.65 o
   1  10   1     1747.50     1748.46     43.86 o
   2  10   1     1403.20     1377.62     37.82 o
   3  10   1      929.56      943.25     26.91 o
   4  10   1       37.56       43.30      5.95 o
   5  10   1     1037.12     1037.61     24.82 o
   6  10   1        2.51        0.86      3.32 o
   7  10   1      102.11      114.08      9.43 o
   8  10   1      145.02      150.13     11.21 o
   9  10   1       48.25       62.17      9.05 o
  -9  11   1        4.82        1.31      6.41 o
  -8  11   1      276.82      283.28     14.57 o
  -7  11   1      227.96      233.68     12.36 o
  -6  11   1      465.13      443.58     10.48 o
  -5  11   1     1233.04     1227.73     25.66 o
  -4  11   1      447.26      445.50     17.21 o
  -3  11   1     1471.04     1448.33     26.56 o
  -2  11   1      561.31      552.57     24.52 o
  -1  11   1     3354.96     3333.21    119.79 o
   0  11   1       99.09      108.97      6.79 o
   1  11   1     1951.17     1920.28     54.89 o
   2  11   1      106.35      100.76      9.06 o
   3  11   1      103.87      107.43     16.43 o
   4  11   1        6.90        8.81      4.41 o
   5  11   1        1.82        7.16      3.30 o
   6  11   1       41.05       38.70      3.79 o
   7  11   1      190.91      188.28      9.11 o
   8  11   1        6.48        0.13      5.42 o
   9  11   1      192.20      195.02     23.84 o
  -8  12   1       38.38       53.05     10.02 o
  -7  12   1       26.59       29.18      9.21 o
  -6  12   1      320.74      315.16     12.89 o
  -5  12   1        1.77       -2.09      3.99 o
  -4  12   1     1048.15     1030.90     25.70 o
  -3  12   1      267.36      265.50     10.84 o
  -2  12   1     2171.08     2131.20     82.89 o
  -1  12   1      248.84      261.52     11.71 o
   0  12   1     1545.24     1492.04     39.40 o
   1  12   1     1655.09     1661.72     34.58 o
   2  12   1      721.91      646.31     34.34 o
   3  12   1     1308.28     1288.97     74.89 o
   4  12   1        9.41        5.23     11.01 o
   5  12   1      685.63      672.48     19.62 o
   6  12   1       68.25       86.64      7.96 o
   7  12   1      502.99      514.32     18.29 o
   8  12   1      287.06      327.71     42.17 o
  -7  13   1        9.95       10.93      6.73 o
  -6  13   1      143.53      156.76     10.69 o
  -5  13   1      349.13      373.58     15.23 o
  -4  13   1       57.57       56.56      6.39 o
  -3  13   1      470.32      432.49     16.35 o
  -2  13   1      259.05      245.98     11.83 o
  -1  13   1      547.24      508.83     30.35 o
   0  13   1        9.93       12.10      4.72 o
   1  13   1      215.60      203.16     27.63 o
   2  13   1       25.17       24.22      9.39 o
   3  13   1       68.12       78.72     14.44 o
   4  13   1        1.50        6.50     10.47 o
   5  13   1       76.12       78.16     11.87 o
   6  13   1       10.19       14.44      9.75 o
   7  13   1      134.50      117.04     11.05 o
  -7  14   1       43.59       43.34     14.44 o
  -6  14   1      163.57      197.32     10.74 o
  -5  14   1       15.37       14.20      5.27 o
  -4  14   1      848.07      852.96     37.77 o
  -3  14   1      116.04      119.26      8.78 o
  -2  14   1      809.07      755.78     25.18 o
  -1  14   1       10.57       14.19      5.29 o
   0  14   1      576.59      554.34     20.54 o
   1  14   1       29.78       38.07      9.57 o
   2  14   1      184.47      172.87     25.46 o
   3  14   1       31.12        3.61     10.83 o
   4  14   1       25.81       25.28     13.00 o
   5  14   1       26.17       31.75      7.23 o
   6  14   1      108.28      111.74      9.71 o
  -6  15   1        3.55        3.97      6.50 o
  -5  15   1      570.61      596.36     27.30 o
  -4  15   1       39.11       47.08      6.81 o
  -3  15   1     1380.85     1309.14     43.77 o
  -2  15   1        1.74       -4.86      7.04 o
  -1  15   1     1197.36     1100.36     34.05 o
   0  15   1       84.78       98.16      9.19 o
   1  15   1      679.68      657.69     23.46 o
   2  15   1       59.25       60.63      6.88 o
   3  15   1      126.16      129.95      8.72 o
   4  15   1       43.38       65.36     17.33 o
   5  15   1       56.36       35.03     15.53 o
   6  15   1        6.69        2.17      5.78 o
  -4  16   1      400.96      393.32     24.02 o
  -3  16   1      169.97      167.02     16.25 o
  -2  16   1      619.49      611.44     23.35 o
  -1  16   1      241.96      257.68     14.86 o
   0  16   1      586.81      593.62     23.21 o
   1  16   1      202.93      223.37     13.54 o
   2  16   1       56.55       63.52      7.87 o
   3  16   1      152.64      155.27     10.20 o
   4  16   1        1.02        3.97     14.08 o
  -3  17   1      283.13      278.66     15.50 o
  -2  17   1       21.66       13.27     16.25 o
  -1  17   1      302.28      284.94     16.69 o
   0  17   1      145.06      146.25     12.25 o
   1  17   1      174.07      176.35     12.84 o
   2  17   1       30.57       34.08      7.15 o
   3  17   1        0.05        1.81      6.14 o
 -10   0   2       14.18        0.61      5.41 o
  -8   0   2      339.63      335.15     12.16 o
  -6   0   2      894.05      902.39     19.41 o
  -4   0   2      434.33      436.47      8.50 o
  -2   0   2      999.06      945.23     16.09 o
   2   0   2     2514.68     2467.51     32.16 o
   4   0   2     8736.38     8581.28    129.38 o
   6   0   2     4880.42     4763.73     76.11 o
   8   0   2     2443.83     2468.79     45.04 o
  10   0   2     1419.64     1530.84     46.56 o
 -11   1   2       60.94       54.58      9.24 o
 -10   1   2        4.14        3.48      4.75 o
  -9   1   2      661.34      658.79     13.61 o
  -8   1   2       90.33      144.21      5.85 o
  -7   1   2     4158.19     4118.53     48.15 o
  -6   1   2      409.41      387.81      7.95 o
  -5   1   2     6914.94     7046.51     72.20 o
  -4   1   2      625.73      578.04     10.61 o
  -3   1   2    13254.84    13084.33    118.09 o
  -2   1   2     3006.49     2920.82     25.24 o
  -1   1   2    17890.96    17924.85    180.77 o
   1   1   2     4238.68     4404.17     51.05 o
   2   1   2     3712.52     3748.46     44.25 o
   3   1   2      458.56      469.62      6.41 o
   4   1   2      186.75      193.07      5.56 o
   5   1   2       46.39       42.31      2.90 o
   6   1   2        4.60        6.78      2.23 o
   7   1   2      971.61      961.68     14.98 o
   8   1   2        0.52       14.67      3.46 o
   9   1   2      150.77      142.02      7.23 o
  10   1   2        6.83       -2.92      5.63 o
  11   1   2       28.10       34.81     13.41 o
 -11   2   2       22.68       24.39      8.32 o
 -10   2   2        6.04       -4.19      4.19 o
  -9   2   2        4.00        4.35      3.81 o
  -8   2   2       61.04       63.31      4.42 o
  -7   2   2        4.06        3.30      2.46 o
  -6   2   2      264.11      291.23      6.77 o
  -5   2   2      254.22      236.74      5.37 o
  -4   2   2     3248.79     3298.71     31.95 o
  -3   2   2     4963.75     5242.35     61.08 o
  -2   2   2       75.12       61.38      2.01 o
  -1   2   2     3159.32     3128.76     25.70 o
   0   2   2       99.12      109.96      1.79 o
   1   2   2      929.50      885.75     19.75 o
   2   2   2      304.96      320.63      4.44 o
   3   2   2     5046.28     5216.13     53.66 o
   4   2   2     1940.47     1972.78     22.47 o
   5   2   2       85.35       84.34      3.24 o
   6   2   2     3323.03     3327.49     42.01 o
   7   2   2       25.36       19.13      3.44 o
   8   2   2      991.05      949.36     18.15 o
   9   2   2       27.23       24.05      5.27 o
  10   2   2      701.89      696.36     18.50 o
  11   2   2        2.10        0.24      6.86 o
 -11   3   2      251.02      271.51     16.32 o
 -10   3   2        1.62       -4.11      5.24 o
  -9   3   2      505.77      507.17     16.87 o
  -8   3   2       97.86      126.73      7.12 o
  -7   3   2     4056.26     3930.12     57.96 o
  -6   3   2       32.68       26.60      2.65 o
  -5   3   2     5856.26     5874.53     55.51 o
  -4   3   2        2.48        1.36      1.77 o
  -3   3   2    19043.68    18648.56    186.10 o
  -2   3   2      313.32      356.12      5.13 o
  -1   3   2     3777.30     3686.89     37.53 o
   0   3   2     4030.18     3967.85     45.60 o
   1   3   2     3987.15     4078.08     47.51 o
   2   3   2      293.91      271.59      6.39 o
   3   3   2       59.63       70.41      3.65 o
   4   3   2     1121.46     1159.28     13.70 o
   5   3   2      746.59      771.84     10.28 o
   6   3   2      414.45      421.74      9.11 o
   7   3   2     1260.23     1202.97     20.43 o
   8   3   2        1.25       14.75      4.73 o
   9   3   2      293.73      290.69     12.90 o
  10   3   2        2.63       -4.89      5.05 o
  11   3   2       66.79       73.71     10.41 o
 -11   4   2       74.49       72.41     13.27 o
 -10   4   2        4.91       -0.03      5.32 o
  -9   4   2      229.04      230.83     11.59 o
  -8   4   2      349.60      339.24     12.78 o
  -7   4   2      217.56      222.83      9.61 o
  -6   4   2      633.48      605.42     13.82 o
  -5   4   2     1298.54     1273.15     16.55 o
  -4   4   2     5659.93     5693.71     62.70 o
  -3   4   2      524.41      519.23      7.54 o
  -2   4   2      168.74      172.00      3.24 o
  -1   4   2     2044.73     2189.61     24.21 o
   0   4   2     1348.75     1472.82     19.05 o
   1   4   2      304.27      299.26      5.19 o
   2   4   2     3919.12     3823.63     48.95 o
   3   4   2      190.67      230.59      4.89 o
   4   4   2     3027.20     3074.53     33.78 o
   5   4   2       85.50       94.80      3.47 o
   6   4   2     6045.06     5807.13     94.75 o
   7   4   2       28.34       19.96      7.09 o
   8   4   2     1986.57     1867.81     37.13 o
   9   4   2       31.97       30.10      6.18 o
  10   4   2      793.84      753.00     26.40 o
  11   4   2       24.50       18.34      8.12 o
 -11   5   2       61.36       74.23     12.80 o
 -10   5   2       46.86       51.11      9.17 o
  -9   5   2      163.67      161.11      9.99 o
  -8   5   2      441.29      463.11     24.38 o
  -7   5   2     1867.71     1800.87     34.63 o
  -6   5   2       24.58       25.01      4.78 o
  -5   5   2     2797.49     2889.09     36.88 o
  -4   5   2      296.85      290.55      5.47 o
  -3   5   2    11935.33    12008.47    127.59 o
  -2   5   2       43.42       39.23      1.69 o
  -1   5   2    13694.36    14009.79    158.92 o
   0   5   2      470.42      490.81      8.18 o
   1   5   2    14876.57    14738.66    179.10 o
   2   5   2     2710.18     2720.02     39.08 o
   3   5   2     3491.53     3526.25     42.46 o
   4   5   2       68.01       66.60      3.02 o
   5   5   2      202.71      209.25      5.55 o
   6   5   2      437.54      422.55     13.25 o
   7   5   2        2.76        4.82      3.81 o
   8   5   2        7.69       16.04      5.49 o
   9   5   2       49.29       41.70      9.24 o
  10   5   2        7.20        7.17      6.98 o
 -10   6   2       11.99        9.44      6.75 o
  -9   6   2       33.84       18.43      7.00 o
  -8   6   2       94.72      114.92     15.77 o
  -7   6   2       13.37        8.21      4.12 o
  -6   6   2      458.70      471.80     11.01 o
  -5   6   2      403.74      413.45      8.20 o
  -4   6   2      152.13      166.55      4.76 o
  -3   6   2     2907.13     2950.02     42.95 o
  -2   6   2      915.97      946.99     12.76 o
  -1   6   2     2976.69     2994.83     35.24 o
   0   6   2      519.19      588.96      9.65 o
   1   6   2     5196.14     5196.70     64.74 o
   2   6   2     2643.72     2508.75     36.85 o
   3   6   2      873.35      891.16     19.17 o
   4   6   2     1665.90     1706.22     22.54 o
   5   6   2     1063.72     1069.50     18.15 o
   6   6   2     1851.64     1750.81     38.66 o
   7   6   2       37.04       43.91     10.01 o
   8   6   2     1398.72     1303.99     34.04 o
   9   6   2       13.85        4.66      6.26 o
  10   6   2      404.13      399.91     19.12 o
 -10   7   2       90.82      109.42     18.90 o
  -9   7   2      851.06      791.62     26.19 o
  -8   7   2      203.43      239.38     13.19 o
  -7   7   2     1680.75     1645.00     55.69 o
  -6   7   2        1.22        0.21      3.27 o
  -5   7   2     4407.31     4323.45     58.49 o
  -4   7   2       42.62       40.86      2.69 o
  -3   7   2     3505.08     3536.59     42.20 o
  -2   7   2     4199.85     4202.86     49.58 o
  -1   7   2     1730.45     1782.53     23.96 o
   0   7   2      502.34      552.57      9.27 o
   1   7   2       77.11       99.55      4.32 o
   2   7   2     3031.92     3052.12     40.00 o
   3   7   2      959.92      906.17     18.46 o
   4   7   2      172.18      175.02      5.28 o
   5   7   2     1196.23     1230.26     21.58 o
   6   7   2      201.62      208.74      9.53 o
   7   7   2      499.64      464.22     16.86 o
   8   7   2       70.37       75.06      8.35 o
   9   7   2      282.17      263.16     14.87 o
  10   7   2       39.74       31.63      9.06 o
 -10   8   2        0.33       -4.85      6.42 o
  -9   8   2      253.85      241.70     14.48 o
  -8   8   2       11.80       11.19      5.79 o
  -7   8   2      518.76      512.74     21.89 o
  -6   8   2      492.00      455.39     12.34 o
  -5   8   2      623.30      644.23     13.20 o
  -4   8   2        2.28       -1.90      1.90 o
  -3   8   2       76.32      110.82     21.49 o
  -2   8   2      240.43      248.57      4.99 o
  -1   8   2       11.87       15.79      3.16 o
   0   8   2     1224.00     1244.96     17.36 o
   1   8   2       22.07       33.06      3.02 o
   2   8   2      940.47      947.13     21.61 o
   3   8   2      185.75      188.79      6.01 o
   4   8   2     1669.61     1627.03     30.70 o
   5   8   2      644.26      634.13     12.45 o
   6   8   2     1317.51     1256.00     24.20 o
   7   8   2        2.16        0.55      4.71 o
   8   8   2      894.43      825.35     26.24 o
   9   8   2        7.69       11.45      6.35 o
  10   8   2      187.57      179.21     13.71 o
 -10   9   2       97.51       89.75     14.38 o
  -9   9   2      316.84      320.01     16.45 o
  -8   9   2       88.67       84.84      9.17 o
  -7   9   2      288.99      283.64     11.27 o
  -6   9   2       36.79       35.44      4.56 o
  -5   9   2     2537.85     2478.22     36.16 o
  -4   9   2       37.24       40.77      2.93 o
  -3   9   2     2417.59     2384.54     35.77 o
  -2   9   2     1010.42     1026.81     25.95 o
  -1   9   2     1156.65     1209.81     28.70 o
   0   9   2     1122.59     1218.35     19.42 o
   1   9   2     1231.62     1212.71     33.15 o
   2   9   2     1933.05     2009.78     40.03 o
   3   9   2      477.53      467.89     10.20 o
   4   9   2     1284.66     1294.61     22.49 o
   5   9   2        1.90        1.34      2.41 o
   6   9   2      192.93      198.57     10.21 o
   7   9   2        0.54       -3.32      4.46 o
   8   9   2       13.56       12.67      5.90 o
   9   9   2        0.38       -5.45      5.45 o
  -9  10   2      203.35      237.24     14.75 o
  -8  10   2        1.04        0.06      5.41 o
  -7  10   2       36.24       36.48      5.52 o
  -6  10   2       65.27       66.79      5.17 o
  -5  10   2       82.66       90.84      6.78 o
  -4  10   2       13.20       11.01      2.74 o
  -3  10   2      717.34      720.88     15.39 o
  -2  10   2        2.73        1.15      3.65 o
  -1  10   2     2419.52     2459.06     64.70 o
   0  10   2      569.74      594.08     11.30 o
   1  10   2     4455.80     4513.89    127.39 o
   2  10   2      429.80      429.00     12.70 o
   3  10   2     1761.59     1785.39     38.02 o
   4  10   2      926.38      908.50     16.44 o
   5  10   2      385.28      380.12     12.62 o
   6  10   2      910.70      897.13     19.13 o
   7  10   2       74.11       77.96      6.91 o
   8  10   2      465.99      489.13     19.09 o
   9  10   2       63.54       74.49      9.79 o
  -9  11   2      247.59      245.32     14.89 o
  -8  11   2      249.65      258.94     14.08 o
  -7  11   2      730.79      765.93     23.11 o
  -6  11   2       93.59       95.81      7.24 o
  -5  11   2     1022.99     1033.92     20.92 o
  -4  11   2        5.25        9.07      8.52 o
  -3  11   2     1042.99     1047.79     28.08 o
  -2  11   2       62.16       58.68      4.65 o
  -1  11   2      602.77      593.13     15.49 o
   0  11   2     1001.51     1043.57     23.07 o
   1  11   2       32.29       37.12      5.86 o
   2  11   2      937.18      965.26     30.14 o
   3  11   2       18.74       30.37      7.09 o
   4  11   2      621.92      639.42     19.57 o
   5  11   2      141.85      145.52      8.56 o
   6  11   2       50.29       60.73      5.42 o
   7  11   2       51.90       55.54      5.27 o
   8  11   2       10.78        8.06      5.93 o
  -8  12   2        6.41       17.71      7.87 o
  -7  12   2      170.29      156.94     12.92 o
  -6  12   2        3.09        5.92      5.06 o
  -5  12   2       34.57       29.75      5.14 o
  -4  12   2       31.72       38.50      5.56 o
  -3  12   2       51.29       62.10      6.45 o
  -2  12   2        2.56        0.59      3.72 o
  -1  12   2      418.14      392.88     15.30 o
   0  12   2        1.66       -1.63      3.64 o
   1  12   2     1525.44     1491.38     40.57 o
   2  12   2      392.04      373.93     25.29 o
   3  12   2      796.69      799.48     28.94 o
   4  12   2      340.08      352.07     19.53 o
   5  12   2      428.56      411.63     21.60 o
   6  12   2      167.39      176.73     11.89 o
   7  12   2       75.71       67.20      7.76 o
   8  12   2      136.93      154.91     11.30 o
  -7  13   2      223.46      231.57     15.63 o
  -6  13   2        9.90        7.20      5.41 o
  -5  13   2      186.92      194.75     10.48 o
  -4  13   2       57.51       52.91      6.86 o
  -3  13   2      303.97      304.87     14.10 o
  -2  13   2      973.00      921.51     28.42 o
  -1  13   2      854.03      796.58     25.41 o
   0  13   2      999.09      989.59     29.37 o
   1  13   2      221.13      231.49     15.35 o
   2  13   2     1432.54     1345.98     59.34 o
   3  13   2      222.59      255.00     23.48 o
   4  13   2      758.40      754.02     30.22 o
   5  13   2       49.65       67.32     20.04 o
   6  13   2      144.49      131.80     10.27 o
   7  13   2       18.00       14.74      7.76 o
  -7  14   2       72.09       79.19     13.18 o
  -6  14   2        0.52       -2.61      5.16 o
  -5  14   2        0.02        2.94      4.56 o
  -4  14   2        2.83        5.00      6.68 o
  -3  14   2      241.54      237.29     14.45 o
  -2  14   2       37.88       30.24      6.41 o
  -1  14   2      714.89      692.57     23.96 o
   0  14   2      104.99      103.54     12.46 o
   1  14   2      809.44      768.01     24.92 o
   2  14   2      159.81      155.64     12.46 o
   3  14   2      594.99      616.49     39.03 o
   4  14   2      399.77      408.23     33.24 o
   5  14   2      367.03      366.37     49.67 o
   6  14   2      211.61      209.16     15.17 o
  -6  15   2       23.66       27.23      7.49 o
  -5  15   2      189.52      208.96     16.21 o
  -4  15   2       14.05       13.91      5.41 o
  -3  15   2      117.25      123.77     10.22 o
  -2  15   2      403.83      379.04     17.36 o
  -1  15   2      184.97      189.16     19.50 o
   0  15   2      393.37      397.39     17.69 o
   1  15   2       66.28       61.75      7.61 o
   2  15   2      613.61      632.30     22.77 o
   3  15   2      144.29      170.10     21.67 o
   4  15   2      159.63      162.52     23.11 o
   5  15   2       16.96       16.97     14.80 o
  -4  16   2       90.84       88.16      8.48 o
  -3  16   2      128.40      132.54     11.29 o
  -2  16   2       54.66       49.42      8.14 o
  -1  16   2      591.56      579.82     23.35 o
   0  16   2      215.90      246.67     14.67 o
   1  16   2      614.24      600.99     30.17 o
   2  16   2        5.29       -0.03      4.97 o
   3  16   2      404.62      396.30     32.51 o
   4  16   2       79.12       74.39     19.14 o
  -2  17   2      228.64      229.31     14.84 o
  -1  17   2        4.64        1.08      6.38 o
   0  17   2      723.96      781.76     28.94 o
   1  17   2        0.86        3.01      5.94 o
   2  17   2      452.62      481.97     20.25 o
 -11   0   3      357.65      354.18     21.42 o
  -9   0   3     1139.09     1182.71     35.48 o
  -7   0   3       16.70       26.31      6.98 o
  -5   0   3      172.96      162.21      5.98 o
  -3   0   3      180.99      173.74      6.80 o
  -1   0   3     7498.36     7551.65    130.67 o
   1   0   3     2055.93     1937.04     36.02 o
   3   0   3     1084.16     1111.79     20.03 o
   5   0   3      131.55      134.33      8.53 o
   7   0   3      537.88      532.72     14.69 o
   9   0   3      502.22      554.98     38.83 o
  11   0   3      439.27      473.63     36.49 o
 -11   1   3        6.71       11.94      7.33 o
 -10   1   3        2.29       -0.30      3.71 o
  -9   1   3        8.66        8.09      3.89 o
  -8   1   3      435.64      413.87      9.56 o
  -7   1   3        9.67        9.60      2.83 o
  -6   1   3     1441.18     1470.61     19.79 o
  -5   1   3        3.01        4.18      1.76 o
  -4   1   3    14564.68    14575.95    145.37 o
  -3   1   3      398.07      401.95      5.56 o
  -2   1   3     1374.12     1177.71     12.10 o
  -1   1   3     2309.75     2297.08     23.77 o
   0   1   3    25549.09    26472.47    266.07 o
   1   1   3     2556.64     2488.04     29.78 o
   2   1   3     2885.18     2661.70     32.29 o
   3   1   3      234.98      236.93      4.92 o
   4   1   3      725.03      733.87     10.29 o
   5   1   3     1121.37     1134.75     15.57 o
   6   1   3       20.89       26.11      3.06 o
   7   1   3       18.64       13.15      3.24 o
   8   1   3       20.36       22.32      4.17 o
   9   1   3       37.86       40.32      5.01 o
  10   1   3      279.19      287.47     15.42 o
  11   1   3       12.65       17.74      9.69 o
 -11   2   3      205.45      207.16     14.50 o
 -10   2   3       18.93        8.97      5.87 o
  -9   2   3      122.71      134.17      6.24 o
  -8   2   3       62.91       71.75      5.30 o
  -7   2   3       11.36        7.67      2.58 o
  -6   2   3        0.73        2.72      2.08 o
  -5   2   3      148.35      162.44      4.93 o
  -4   2   3     2166.84     2146.94     21.85 o
  -3   2   3     1529.34     1510.33     18.34 o
  -2   2   3      697.60      703.31      8.78 o
  -1   2   3     1935.26     1795.63     16.47 o
   0   2   3     1191.61     1123.91     10.29 o
   1   2   3     1434.22     1593.43     18.37 o
   2   2   3      175.20      194.65      3.91 o
   3   2   3       36.05       37.64      2.17 o
   4   2   3      269.26      256.45      5.94 o
   5   2   3     1558.17     1535.60     21.34 o
   6   2   3      172.30      175.25      6.41 o
   7   2   3     2052.54     2027.51     28.68 o
   8   2   3       30.52       59.41      5.13 o
   9   2   3     1290.89     1350.24     27.08 o
  10   2   3        0.48        0.91      5.54 o
  11   2   3      532.26      589.97     22.99 o
 -11   3   3       14.45        6.17      7.52 o
 -10   3   3       23.89       16.97      6.39 o
  -9   3   3       48.36       45.33      6.74 o
  -8   3   3       52.19       55.66      8.35 o
  -7   3   3      486.00      464.64     12.73 o
  -6   3   3      414.09      421.83      8.81 o
  -5   3   3     1903.65     1873.93     22.18 o
  -4   3   3     5857.12     5858.84     57.81 o
  -3   3   3     1147.74     1148.92     13.62 o
  -2   3   3    13337.19    13217.84    119.23 o
  -1   3   3     5732.81     5756.90     50.44 o
   0   3   3    14433.87    14495.93    130.42 o
   1   3   3        7.60       28.14      5.66 o
   2   3   3     8689.33     8630.25     87.30 o
   3   3   3       30.09       31.49      2.78 o
   4   3   3     5133.43     5142.42     51.18 o
   5   3   3      472.14      471.24      8.20 o
   6   3   3      176.94      172.48      5.91 o
   7   3   3       14.55       12.71      3.23 o
   8   3   3        0.96        2.72      4.33 o
   9   3   3      159.98      156.99      9.98 o
  10   3   3       64.51       65.23      7.78 o
  11   3   3       11.38       21.61      9.92 o
 -11   4   3      428.40      487.85     21.74 o
 -10   4   3       48.44       43.97      7.44 o
  -9   4   3      172.06      174.83     10.34 o
  -8   4   3      194.72      185.01      9.72 o
  -7   4   3      404.61      374.38     21.43 o
  -6   4   3        8.54        9.07      3.25 o
  -5   4   3      118.32      140.35      4.72 o
  -4   4   3       34.35       37.38      3.04 o
  -3   4   3     1137.39     1157.00     13.98 o
  -2   4   3      108.84       97.69      2.53 o
  -1   4   3     2428.04     2461.57     27.39 o
   0   4   3     3924.67     4067.98     44.28 o
   1   4   3      939.88      956.73     14.15 o
   2   4   3     3213.40     3219.70     42.07 o
   3   4   3      384.53      397.79      6.36 o
   4   4   3     2326.68     2329.37     26.56 o
   5   4   3      120.14      133.97      5.43 o
   6   4   3      690.27      675.27     16.60 o
   7   4   3      406.20      399.17     13.10 o
   8   4   3      128.22      147.14     17.46 o
   9   4   3      701.50      723.03     21.39 o
  10   4   3       16.16       13.06      7.41 o
 -11   5   3        7.43       12.30      8.17 o
 -10   5   3        0.55       -5.81      5.81 o
  -9   5   3      153.75      143.00      9.80 o
  -8   5   3      328.62      324.03     16.11 o
  -7   5   3       79.25       74.69      6.28 o
  -6   5   3     2821.89     2770.84     54.72 o
  -5   5   3      175.19      159.66      5.71 o
  -4   5   3     6926.60     6971.83     79.00 o
  -3   5   3     1511.06     1483.70     20.13 o
  -2   5   3    22554.57    22768.23    240.58 o
  -1   5   3      245.43      261.67      4.70 o
   0   5   3    22667.40    22688.29    253.02 o
   1   5   3     2170.52     2166.39     28.66 o
   2   5   3     9124.77     9084.21    122.36 o
   3   5   3     1753.02     1735.61     25.68 o
   4   5   3     2045.60     2048.31     29.81 o
   5   5   3       97.66       99.24      4.31 o
   6   5   3       33.79       39.50      5.56 o
   7   5   3      168.52      151.24      8.29 o
   8   5   3      133.57      148.65     10.81 o
   9   5   3       42.21       36.72      8.11 o
  10   5   3      192.26      211.49     14.43 o
 -10   6   3       56.56       51.22      9.32 o
  -9   6   3      165.79      184.30     16.57 o
  -8   6   3      202.85      197.55     12.07 o
  -7   6   3       18.32       20.87      4.66 o
  -6   6   3      697.79      683.78     13.94 o
  -5   6   3      329.20      325.63      9.58 o
  -4   6   3      319.77      332.86      6.80 o
  -3   6   3      268.06      277.66      6.16 o
  -2   6   3     3198.91     3229.19     37.70 o
  -1   6   3      503.36      546.80      7.38 o
   0   6   3        1.15        1.88      1.60 o
   1   6   3     2074.93     2106.16     28.01 o
   2   6   3     1640.89     1560.56     24.23 o
   3   6   3      434.99      429.80     11.38 o
   4   6   3      183.02      186.60      5.57 o
   5   6   3      817.78      788.04     14.74 o
   6   6   3        3.99       -0.79      4.53 o
   7   6   3      553.90      501.95     17.90 o
   8   6   3       78.91       71.81      8.57 o
   9   6   3      858.82      806.70     26.50 o
  10   6   3        2.40       -1.86      6.42 o
 -10   7   3       31.54       27.79      8.32 o
  -9   7   3      170.70      159.11     12.29 o
  -8   7   3       21.00       29.24      6.78 o
  -7   7   3       17.71       11.01      5.31 o
  -6   7   3      329.91      309.74     12.62 o
  -5   7   3      573.38      525.62     11.06 o
  -4   7   3     1094.37     1122.99     15.42 o
  -3   7   3      196.85      214.70      5.85 o
  -2   7   3     2638.07     2733.41     37.89 o
  -1   7   3       65.08       63.25      3.47 o
   0   7   3     5052.04     5412.45     67.54 o
   1   7   3      344.76      371.76      9.38 o
   2   7   3     2381.31     2396.31     35.16 o
   3   7   3       95.91      129.23     11.68 o
   4   7   3     1743.94     1728.49     32.83 o
   5   7   3      350.56      381.16      8.48 o
   6   7   3      256.24      233.52     11.62 o
   7   7   3      215.81      207.93     11.58 o
   8   7   3       38.92       52.59      7.62 o
   9   7   3       19.95       25.08      7.36 o
  10   7   3        0.49       -2.31      6.61 o
 -10   8   3      119.56      131.45     12.34 o
  -9   8   3      233.33      233.12     14.27 o
  -8   8   3      237.45      216.52     12.69 o
  -7   8   3       39.32       32.83      6.29 o
  -6   8   3      355.15      349.68     10.72 o
  -5   8   3        7.87       12.29      3.17 o
  -4   8   3      113.11      115.80      4.33 o
  -3   8   3      189.64      191.93      5.93 o
  -2   8   3      403.01      392.00      6.98 o
  -1   8   3       10.34       22.49      3.33 o
   0   8   3     2491.54     2588.86     31.20 o
   1   8   3      137.16      144.12      5.71 o
   2   8   3     1659.13     1628.83     24.79 o
   3   8   3       35.54       55.62      9.21 o
   4   8   3     2650.04     2603.59     45.49 o
   5   8   3      207.89      217.85      6.94 o
   6   8   3     1148.01     1101.51     27.89 o
   7   8   3      404.09      386.83     15.76 o
   8   8   3      325.91      345.51     15.99 o
   9   8   3      414.34      386.06     23.70 o
  10   8   3       12.84        7.84      9.57 o
 -10   9   3       35.04       39.72     16.25 o
  -9   9   3      290.02      310.66     35.68 o
  -8   9   3      364.57      372.55     16.68 o
  -7   9   3      432.08      424.25     15.54 o
  -6   9   3      835.33      800.15     17.92 o
  -5   9   3      818.36      805.94     15.29 o
  -4   9   3     3125.60     3147.86     43.96 o
  -3   9   3      378.75      392.58      8.99 o
  -2   9   3     4394.24     4380.42    101.31 o
  -1   9   3       12.08       14.14      2.08 o
   0   9   3     1905.35     2067.90     31.32 o
   1   9   3      584.58      595.08     14.78 o
   2   9   3      838.62      848.25     20.67 o
   3   9   3      268.64      269.70      7.78 o
   4   9   3      326.39      329.95      9.32 o
   5   9   3     1299.73     1294.96     21.20 o
   6   9   3        1.41        0.20      3.44 o
   7   9   3      104.66      104.63      8.82 o
   8   9   3       99.75      109.39     11.50 o
   9   9   3       84.02       93.29     10.15 o
  -9  10   3      123.76      116.18     11.16 o
  -8  10   3      418.92      426.56     14.90 o
  -7  10   3       51.28       47.96      5.71 o
  -6  10   3      554.28      548.41     13.48 o
  -5  10   3        0.97        6.43      3.32 o
  -4  10   3      776.62      770.44     18.84 o
  -3  10   3      214.75      253.17     12.88 o
  -2  10   3      151.77      165.98     10.06 o
  -1  10   3      243.38      244.13      7.87 o
   0  10   3      373.45      374.21      9.54 o
   1  10   3       53.57       57.03     11.56 o
   2  10   3      704.60      707.12     19.43 o
   3  10   3       45.25       54.03      5.78 o
   4  10   3      166.42      172.65      6.30 o
   5  10   3       49.44       54.20      3.56 o
   6  10   3      274.78      259.89     10.13 o
   7  10   3      186.19      167.50     10.91 o
   8  10   3      167.47      156.87     11.44 o
   9  10   3      144.60      160.09     16.20 o
  -9  11   3      143.65      135.02     15.26 o
  -8  11   3        9.03       16.63      6.37 o
  -7  11   3      389.29      377.88     11.71 o
  -6  11   3      205.50      204.83      9.89 o
  -5  11   3      164.03      143.03      8.30 o
  -4  11   3      294.70      297.76     22.59 o
  -3  11   3      141.09      148.28      8.01 o
  -2  11   3     1281.02     1181.65     33.37 o
  -1  11   3        9.21       13.47      8.85 o
   0  11   3     1065.44     1086.77     40.20 o
   1  11   3     1134.33     1086.06     31.93 o
   2  11   3     1528.89     1557.35     63.71 o
   3  11   3     1065.58     1089.18     32.43 o
   4  11   3      342.83      343.51     14.25 o
   5  11   3     1469.67     1460.87     22.57 o
   6  11   3      252.14      280.08      8.93 o
   7  11   3      256.20      278.30      9.99 o
   8  11   3        7.38       12.70     10.62 o
  -8  12   3      269.41      275.03     26.19 o
  -7  12   3        3.35        5.79      6.22 o
  -6  12   3      466.45      457.35     17.83 o
  -5  12   3       31.70       46.33      7.28 o
  -4  12   3      175.37      159.67      8.45 o
  -3  12   3        1.55        7.40      4.47 o
  -2  12   3        6.35        7.64      4.41 o
  -1  12   3       19.01       12.82      4.68 o
   0  12   3      220.25      221.67     11.10 o
   1  12   3        3.49        3.90      2.41 o
   2  12   3     1465.32     1418.38     49.94 o
   3  12   3       99.99      121.11     15.71 o
   4  12   3     1015.36      979.84     35.15 o
   5  12   3      178.36      172.70     17.04 o
   6  12   3      499.22      502.53     25.03 o
   7  12   3      137.37      148.96     10.17 o
   8  12   3      201.97      213.35     13.03 o
  -7  13   3      410.95      376.31     48.05 o
  -6  13   3      404.13      414.84     18.03 o
  -5  13   3      793.31      797.84     21.25 o
  -4  13   3      371.21      374.30     14.96 o
  -3  13   3      476.26      444.31     19.87 o
  -2  13   3     1086.99     1062.77     41.05 o
  -1  13   3        6.47       14.79      5.34 o
   0  13   3      986.33      909.03     27.93 o
   1  13   3       91.24       96.23     12.28 o
   2  13   3      868.66      864.40     44.47 o
   3  13   3      384.86      365.23     27.82 o
   4  13   3       91.08      109.22     12.59 o
   5  13   3      493.16      509.64     26.22 o
   6  13   3       66.41       66.86      9.75 o
   7  13   3      285.04      278.31     16.02 o
  -7  14   3       54.82       59.58     17.33 o
  -6  14   3      357.37      359.66     19.17 o
  -5  14   3       34.60       30.30      7.24 o
  -4  14   3      235.74      229.25     16.45 o
  -3  14   3        1.27       15.38      5.68 o
  -2  14   3       65.17       62.66     12.82 o
  -1  14   3        1.10       -4.72      4.72 o
   0  14   3      235.52      208.45     12.08 o
   1  14   3        9.79        4.61      4.59 o
   2  14   3      176.70      168.66     19.86 o
   3  14   3        3.16       16.97     11.55 o
   4  14   3      855.53      776.46     47.72 o
   5  14   3        1.76        7.80      9.19 o
   6  14   3      364.24      351.31     15.98 o
  -6  15   3       54.82       64.64     19.50 o
  -5  15   3      112.59      125.67     11.65 o
  -4  15   3      178.52      185.78     11.29 o
  -3  15   3        0.60       -7.22      7.22 o
  -2  15   3      347.35      329.49     16.46 o
  -1  15   3      134.01      132.72     10.85 o
   0  15   3      245.52      251.27     14.09 o
   1  15   3      326.30      339.67     15.71 o
   2  15   3      244.70      247.77     19.32 o
   3  15   3      588.66      609.60     40.11 o
   4  15   3      166.58      167.21     23.84 o
   5  15   3      274.03      286.43     31.42 o
  -4  16   3      129.25      139.51     10.54 o
  -3  16   3        8.33       11.63      5.56 o
  -2  16   3       50.87       62.89      8.85 o
  -1  16   3       71.87       70.13      9.04 o
   0  16   3       35.45       27.12      7.65 o
   1  16   3      121.61      135.22     10.82 o
   2  16   3      146.26      155.54     34.85 o
   3  16   3       88.08       87.03     18.42 o
   4  16   3      281.47      344.94     33.23 o
  -2  17   3        2.33       -0.66      5.25 o
  -1  17   3       16.16       17.95      8.49 o
   0  17   3        8.01        6.67      6.84 o
   1  17   3       61.56       60.30      8.55 o
   2  17   3       14.92        4.98      5.66 o
 -10   0   4      554.88      582.35     22.88 o
  -8   0   4     1193.80     1186.56     26.24 o
  -6   0   4       23.40       24.66      3.95 o
  -4   0   4     1287.88     1280.78     20.94 o
  -2   0   4      498.38      483.73      9.03 o
   0   0   4    11731.98    11810.26    203.13 o
   2   0   4     2900.61     2821.57     45.34 o
   4   0   4       65.83       85.71      4.91 o
   6   0   4        5.51       -1.95      3.12 o
   8   0   4      291.43      259.87     13.24 o
  10   0   4      376.16      407.50     25.83 o
 -11   1   4      231.06      265.14     15.98 o
 -10   1   4        1.54        1.27      3.64 o
  -9   1   4       76.27       72.92      5.28 o
  -8   1   4        0.06        1.85      2.97 o
  -7   1   4      281.63      272.33      7.33 o
  -6   1   4      194.46      196.74      5.87 o
  -5   1   4      456.67      433.82      7.70 o
  -4   1   4     1156.43     1142.62     14.32 o
  -3   1   4     1609.74     1578.42     15.63 o
  -2   1   4    10580.64    10819.52    108.50 o
  -1   1   4    10594.86    10545.75    110.71 o
   0   1   4        5.34       11.00      1.34 o
   1   1   4     6051.56     5702.80     72.04 o
   2   1   4     6660.75     6709.62     78.55 o
   3   1   4    19313.44    19298.35    240.73 o
   4   1   4      146.81      145.80      4.11 o
   5   1   4     2331.95     2349.86     30.62 o
   6   1   4      142.30      139.70      5.45 o
   7   1   4     1720.65     1725.56     25.73 o
   8   1   4        1.20       24.40      3.96 o
   9   1   4       75.96       86.04      6.96 o
  10   1   4        0.80       -2.40      5.93 o
  11   1   4        2.54        2.76      8.89 o
 -11   2   4        2.13        8.49      7.87 o
 -10   2   4     1149.08     1137.05     32.49 o
  -9   2   4       51.03       54.26      5.33 o
  -8   2   4     2364.77     2321.15     34.69 o
  -7   2   4        0.66       -1.51      2.32 o
  -6   2   4     3338.26     3300.64     38.98 o
  -5   2   4      488.94      492.73      8.29 o
  -4   2   4     2125.98     2072.04     23.64 o
  -3   2   4      270.38      260.35      5.07 o
  -2   2   4      580.25      577.74      7.28 o
  -1   2   4     1063.69     1087.55     11.23 o
   0   2   4     2189.86     2350.59     26.31 o
   1   2   4      128.85      147.57      3.28 o
   2   2   4     1355.65     1329.68     16.45 o
   3   2   4      247.92      257.53      5.92 o
   4   2   4     1625.71     1691.87     21.49 o
   5   2   4        8.25        8.94      2.37 o
   6   2   4      783.93      771.11     13.67 o
   7   2   4      714.66      689.32     13.45 o
   8   2   4        0.66       -1.26      3.12 o
   9   2   4       11.09        7.82      4.74 o
  10   2   4       78.73       97.22      9.25 o
  11   2   4       23.92       32.83      8.59 o
 -11   3   4       92.07      110.30     11.73 o
 -10   3   4       61.50       60.47      8.11 o
  -9   3   4       89.98      102.73      8.97 o
  -8   3   4       61.21       59.52      6.52 o
  -7   3   4        1.38       -2.51      2.51 o
  -6   3   4      489.63      457.64     10.09 o
  -5   3   4      484.50      481.79      8.20 o
  -4   3   4       30.83       30.22      2.07 o
  -3   3   4     6570.66     6634.14     67.79 o
  -2   3   4      525.82      537.92      6.89 o
  -1   3   4    34618.67    35073.95    314.22 o
   0   3   4    11741.21    12367.59    117.12 o
   1   3   4    17625.80    17376.25    196.43 o
   2   3   4      264.51      262.37      5.34 o
   3   3   4    15344.22    15172.34    152.61 o
   4   3   4     5798.53     5623.82     59.23 o
   5   3   4     5191.32     5164.09     61.73 o
   6   3   4      599.89      574.88     11.24 o
   7   3   4      834.56      785.93     16.52 o
   8   3   4      293.88      344.35     12.74 o
   9   3   4       29.57       34.21      6.62 o
  10   3   4       60.72       57.66      8.07 o
 -11   4   4        2.91        9.11      8.04 o
 -10   4   4      659.20      670.89     21.03 o
  -9   4   4        2.19        5.17      5.24 o
  -8   4   4      517.14      535.41     16.52 o
  -7   4   4      295.02      300.27     11.41 o
  -6   4   4      877.82      867.62     17.83 o
  -5   4   4      665.59      675.80     12.94 o
  -4   4   4        6.05       15.18      4.26 o
  -3   4   4       64.58       65.97      2.19 o
  -2   4   4     1639.43     1667.28     16.68 o
  -1   4   4     2856.03     2908.92     30.50 o
   0   4   4     3629.47     3831.05     37.38 o
   1   4   4      262.52      254.13      4.46 o
   2   4   4     2456.31     2417.19     30.02 o
   3   4   4       99.20       97.02      6.41 o
   4   4   4      858.29      872.70     12.17 o
   5   4   4       13.12       22.96      2.93 o
   6   4   4       84.92       83.53      6.03 o
   7   4   4       66.35       60.65      5.96 o
   8   4   4      104.01      111.60     10.12 o
   9   4   4       26.83       36.89     10.40 o
  10   4   4      223.00      232.52     18.75 o
 -11   5   4       55.78       58.00     12.51 o
 -10   5   4        1.39        2.95      6.57 o
  -9   5   4      323.57      318.07     13.62 o
  -8   5   4       29.19       25.03      5.35 o
  -7   5   4      174.79      169.27      8.80 o
  -6   5   4      369.64      341.82     10.31 o
  -5   5   4      315.79      276.60      7.65 o
  -4   5   4      853.90      844.25     13.26 o
  -3   5   4     1882.84     1886.12     28.02 o
  -2   5   4      505.19      505.89      7.78 o
  -1   5   4     9944.01    10042.99    101.65 o
   0   5   4     2067.72     2086.54     28.02 o
   1   5   4    12717.58    12507.10    167.38 o
   2   5   4      767.41      746.54     13.92 o
   3   5   4     7862.78     7898.82     92.30 o
   4   5   4      115.90      108.28      4.63 o
   5   5   4     2979.04     2924.60     44.61 o
   6   5   4       25.25       27.04      4.47 o
   7   5   4      738.57      727.73     22.37 o
   8   5   4       86.98       91.35      9.14 o
   9   5   4      104.12      110.86     10.70 o
  10   5   4       75.56       84.03     10.54 o
 -10   6   4      652.32      642.74     24.55 o
  -9   6   4       15.33        8.87      6.66 o
  -8   6   4     1022.12     1011.26     37.96 o
  -7   6   4      550.05      529.97     15.49 o
  -6   6   4     1542.19     1498.89     24.34 o
  -5   6   4      443.73      461.03     10.23 o
  -4   6   4      400.52      389.67     11.86 o
  -3   6   4      510.28      536.09      8.58 o
  -2   6   4       81.05       78.77      4.12 o
  -1   6   4      245.09      262.17      5.07 o
   0   6   4      132.93      143.50      2.87 o
   1   6   4      528.99      514.44      8.21 o
   2   6   4     2429.53     2446.36     33.27 o
   3   6   4      638.49      653.41     19.45 o
   4   6   4      627.71      650.08     12.81 o
   5   6   4     1396.00     1360.10     24.71 o
   6   6   4       40.18       33.81      5.62 o
   7   6   4      516.92      466.93     30.05 o
   8   6   4        1.80        8.84      5.63 o
   9   6   4      424.03      412.35     28.66 o
  10   6   4       50.52       58.52     20.60 o
 -10   7   4       25.19       19.36     11.03 o
  -9   7   4       12.93       13.65      6.94 o
  -8   7   4       54.82       44.44      7.55 o
  -7   7   4        5.04        1.03      4.52 o
  -6   7   4      258.06      248.34      8.11 o
  -5   7   4      985.14      969.56     16.85 o
  -4   7   4     1061.81     1034.29     16.69 o
  -3   7   4     1715.81     1709.49     21.10 o
  -2   7   4      611.09      622.50     15.30 o
  -1   7   4     4869.40     4972.92     58.41 o
   0   7   4      214.70      244.41      4.89 o
   1   7   4     9340.20     9351.10    137.27 o
   2   7   4       19.24       20.19      2.99 o
   3   7   4     5266.15     5193.21     82.19 o
   4   7   4        9.67       13.39      2.48 o
   5   7   4     1925.16     1891.67     32.01 o
   6   7   4      271.23      260.28     11.94 o
   7   7   4      703.67      670.64     21.58 o
   8   7   4      305.42      290.91     14.92 o
   9   7   4        8.62        3.83      6.25 o
  10   7   4       48.05       58.75      9.72 o
 -10   8   4      395.42      430.19     20.21 o
  -9   8   4       62.12       70.44      9.59 o
  -8   8   4      619.78      591.02     21.12 o
  -7   8   4      193.91      179.34     10.95 o
  -6   8   4      848.37      862.83     21.82 o
  -5   8   4      762.28      785.23     16.20 o
  -4   8   4      647.25      642.32     12.26 o
  -3   8   4     1872.11     1859.79     24.74 o
  -2   8   4       23.54       26.64      3.30 o
  -1   8   4      630.23      636.85     10.95 o
   0   8   4       16.67       21.67      1.78 o
   1   8   4      104.73      124.82      6.32 o
   2   8   4      165.59      173.75      5.58 o
   3   8   4      101.62      125.31     10.30 o
   4   8   4      310.04      300.68      7.65 o
   5   8   4      139.31      145.68      8.83 o
   6   8   4        0.51       10.47      4.68 o
   7   8   4      204.47      201.70     11.80 o
   8   8   4       16.42       19.31      6.64 o
   9   8   4      140.18      134.14     24.13 o
  -9   9   4       22.21       26.24      7.68 o
  -8   9   4       55.83       63.46      8.30 o
  -7   9   4       43.53       44.95      5.76 o
  -6   9   4      783.92      783.98     17.23 o
  -5   9   4       43.46       42.88      4.59 o
  -4   9   4      306.67      277.60      9.81 o
  -3   9   4       70.93       78.14      4.29 o
  -2   9   4     1433.03     1404.96     23.00 o
  -1   9   4      524.73      535.18     11.76 o
   0   9   4       22.21       22.77      3.23 o
   1   9   4     1331.70     1348.84     28.53 o
   2   9   4        4.09        6.58      3.41 o
   3   9   4     1096.30     1097.10     19.30 o
   4   9   4      735.82      746.50     14.15 o
   5   9   4     1611.35     1592.44     28.26 o
   6   9   4      408.37      397.70     24.93 o
   7   9   4      690.39      685.91     22.08 o
   8   9   4      538.80      565.44     21.11 o
   9   9   4       69.09       55.92      9.05 o
  -9  10   4      157.41      147.63     12.15 o
  -8  10   4      149.53      177.14      9.96 o
  -7  10   4      244.10      235.76     10.02 o
  -6  10   4      110.31      121.64      7.29 o
  -5  10   4     1287.87     1311.76     27.25 o
  -4  10   4      102.43      103.68      6.28 o
  -3  10   4      708.86      685.20     18.69 o
  -2  10   4       66.23       65.53      5.44 o
  -1  10   4      505.08      477.76     16.87 o
   0  10   4       62.56       65.13      3.98 o
   1  10   4       96.53      111.19     19.86 o
   2  10   4        6.38        7.69      3.68 o
   3  10   4      553.49      601.14     21.84 o
   4  10   4      105.44      114.57      5.67 o
   5  10   4      666.27      647.10     13.28 o
   6  10   4        2.39        3.43      3.49 o
   7  10   4      691.80      706.05     29.42 o
   8  10   4       38.07       48.75      8.01 o
   9  10   4      230.77      217.85     18.82 o
  -9  11   4        9.13        4.38      9.37 o
  -8  11   4      122.18      121.36     10.60 o
  -7  11   4       60.22       79.59      8.27 o
  -6  11   4     1373.47     1414.00     49.81 o
  -5  11   4       92.40       95.17     12.56 o
  -4  11   4     1000.97      969.07     22.41 o
  -3  11   4      881.12      884.08     22.88 o
  -2  11   4     2916.41     2683.72     67.30 o
  -1  11   4      864.94      819.38     25.44 o
   0  11   4      868.90      877.93     24.20 o
   1  11   4     2112.74     2105.31     42.60 o
   2  11   4      232.28      221.41     13.65 o
   3  11   4     1002.54     1009.94     32.28 o
   4  11   4      260.98      255.77     12.69 o
   5  11   4      708.97      714.28     13.56 o
   6  11   4      125.78      123.06      6.41 o
   7  11   4      107.08      115.00      7.16 o
   8  11   4      278.65      296.49     15.20 o
  -8  12   4      328.93      363.61     22.03 o
  -7  12   4      133.01      146.69     24.92 o
  -6  12   4      391.86      414.01     17.13 o
  -5  12   4      948.85      940.29     31.72 o
  -4  12   4      274.61      257.15     10.64 o
  -3  12   4     1084.07      996.75     31.62 o
  -2  12   4      407.46      384.18     16.51 o
  -1  12   4      990.29      942.55     29.02 o
   0  12   4       22.73       32.35      5.38 o
   1  12   4      380.58      392.24     12.80 o
   2  12   4       77.00       78.78      9.57 o
   3  12   4        9.02       11.63     16.07 o
   4  12   4       24.75       34.45      9.18 o
   5  12   4      163.21      187.68     10.22 o
   6  12   4       24.12       27.19      7.60 o
   7  12   4      273.35      289.12     13.88 o
  -7  13   4        6.73       -1.30      6.61 o
  -6  13   4      229.00      218.67     12.81 o
  -5  13   4       15.43       18.09      5.82 o
  -4  13   4      628.74      587.59     19.78 o
  -3  13   4      240.11      229.78     13.64 o
  -2  13   4      263.03      253.06     13.73 o
  -1  13   4      306.65      276.21     14.17 o
   0  13   4       19.68       25.72      5.96 o
   1  13   4      874.97      839.58     27.66 o
   2  13   4      229.63      213.82     21.67 o
   3  13   4      643.59      653.06     44.45 o
   4  13   4      309.19      319.76     19.90 o
   5  13   4      386.00      425.39     15.03 o
   6  13   4      599.00      586.42     22.39 o
   7  13   4       93.07       86.08     10.17 o
  -6  14   4       33.61       33.83      8.13 o
  -5  14   4      443.54      453.13     21.30 o
  -4  14   4        3.94        2.40      5.52 o
  -3  14   4      929.98      882.49     25.18 o
  -2  14   4        2.38        3.65      5.19 o
  -1  14   4      322.02      304.87     15.45 o
   0  14   4        0.80        4.43      4.97 o
   1  14   4        5.08       -3.58      4.47 o
   2  14   4        0.99        7.94     10.47 o
   3  14   4        4.69       19.50     11.55 o
   4  14   4       40.83       49.41     10.83 o
   5  14   4      268.77      289.77     20.78 o
   6  14   4        6.84        5.59     11.01 o
  -5  15   4       25.91       24.62      7.76 o
  -4  15   4      718.94      670.55     31.98 o
  -3  15   4      122.20      129.31      9.61 o
  -2  15   4      564.55      543.50     18.58 o
  -1  15   4      247.96      250.70     14.56 o
   0  15   4      786.14      789.97     52.95 o
   1  15   4       90.89      113.08      9.55 o
   2  15   4      108.43      115.24      8.78 o
   3  15   4      101.54      122.06     19.50 o
   4  15   4       21.91       40.08     15.53 o
  -4  16   4      252.70      256.76     16.55 o
  -3  16   4      343.14      317.58     28.72 o
  -2  16   4      138.94      147.94     19.04 o
  -1  16   4      318.27      302.91     13.69 o
   0  16   4      127.58      126.04     12.64 o
   1  16   4       72.22       70.99      8.82 o
   2  16   4      111.04      124.84      9.79 o
   3  16   4        6.53        1.81     13.00 o
   4  16   4       23.39       45.14     16.97 o
  -2  17   4      154.65      145.90     19.50 o
  -1  17   4        4.48        5.82      5.76 o
   0  17   4       75.17       75.28      7.76 o
   1  17   4       23.69       26.88      5.75 o
   2  17   4        0.03       -2.89      6.14 o
 -11   0   5      329.08      391.20     33.95 o
  -9   0   5     1235.64     1203.17     31.17 o
  -7   0   5     6352.35     6316.36    100.97 o
  -5   0   5    10727.39    10777.28    145.93 o
  -3   0   5    13779.30    13678.83    184.20 o
  -1   0   5    22380.89    22717.54    303.88 o
   1   0   5    11297.38    11189.94    193.67 o
   3   0   5      137.12      164.87      8.93 o
   5   0   5      255.04      286.20     11.11 o
   7   0   5      342.84      338.47     13.94 o
   9   0   5      507.95      502.97     23.29 o
 -11   1   5       16.05       18.90      7.90 o
 -10   1   5       44.03       47.33      5.77 o
  -9   1   5       10.63       11.02      4.01 o
  -8   1   5      820.39      770.69     14.82 o
  -7   1   5      537.73      521.68     10.46 o
  -6   1   5      842.57      851.21     13.52 o
  -5   1   5        9.76        7.97      1.97 o
  -4   1   5     2109.33     2057.19     20.87 o
  -3   1   5     1421.38     1560.98     28.27 o
  -2   1   5       26.81       18.58      1.44 o
  -1   1   5      351.77      377.94      6.70 o
   0   1   5      354.61      361.12      5.83 o
   1   1   5     2760.86     2813.62     37.07 o
   2   1   5    12702.51    12349.58    167.85 o
   3   1   5      999.23     1025.19     14.98 o
   4   1   5     6834.69     6858.20     75.49 o
   5   1   5      526.15      543.91     10.42 o
   6   1   5     7777.35     7642.51     90.17 o
   7   1   5      366.57      366.53     10.42 o
   8   1   5     1483.45     1511.79     26.22 o
   9   1   5      107.20      117.72      7.98 o
  10   1   5      660.03      659.63     23.25 o
 -11   2   5      348.10      339.86     19.94 o
 -10   2   5        8.14        6.50      6.88 o
  -9   2   5      863.20      895.13     19.78 o
  -8   2   5        1.26       16.28      4.27 o
  -7   2   5     2933.02     2849.82     40.67 o
  -6   2   5       18.72       14.81      2.84 o
  -5   2   5     3518.79     3533.07     38.92 o
  -4   2   5     2365.81     2364.57     26.73 o
  -3   2   5     2579.40     2584.80     28.25 o
  -2   2   5     1301.98     1328.30     14.58 o
  -1   2   5      236.56      268.66      4.53 o
   0   2   5     7541.61     7903.92     83.72 o
   1   2   5     1274.04     1284.00     17.03 o
   2   2   5      187.03      196.52      5.18 o
   3   2   5     5161.27     5222.73     68.37 o
   4   2   5      314.20      331.85      6.68 o
   5   2   5     1665.01     1665.20     25.13 o
   6   2   5       12.78       20.16      3.16 o
   7   2   5     1039.17     1026.46     17.62 o
   8   2   5        9.92       29.87      4.42 o
   9   2   5      140.98      151.30     11.83 o
  10   2   5       25.19       23.57      7.64 o
 -11   3   5       15.26       11.09      9.42 o
 -10   3   5      135.34      135.39     11.87 o
  -9   3   5      226.18      243.83     12.25 o
  -8   3   5      794.94      769.04     16.70 o
  -7   3   5       64.20       57.91      4.70 o
  -6   3   5      829.54      810.92     16.13 o
  -5   3   5      156.06      163.74      4.90 o
  -4   3   5     2434.84     2416.69     27.22 o
  -3   3   5      906.26     1042.28     30.24 o
  -2   3   5        1.19        4.77      1.33 o
  -1   3   5     1464.70     1510.68     16.10 o
   0   3   5     6033.16     6207.53     67.55 o
   1   3   5      427.89      400.32      6.25 o
   2   3   5     6309.79     6381.23     70.09 o
   3   3   5     1129.60     1151.95     15.45 o
   4   3   5     5491.10     5587.09     70.56 o
   5   3   5      476.35      476.94      9.62 o
   6   3   5     5478.88     5412.34     65.65 o
   7   3   5       12.30       13.61      4.16 o
   8   3   5     1551.88     1507.77     28.82 o
   9   3   5       15.78       14.13      5.16 o
  10   3   5      519.84      550.24     19.19 o
 -11   4   5      317.98      295.89     17.31 o
 -10   4   5        0.77       -4.89      4.89 o
  -9   4   5     1088.13     1071.32     26.78 o
  -8   4   5       42.97       76.92      7.23 o
  -7   4   5     4101.25     4098.14     68.78 o
  -6   4   5      140.18      137.94      5.01 o
  -5   4   5     7000.34     6924.31     75.64 o
  -4   4   5      874.42      843.03     11.17 o
  -3   4   5    11967.90    11914.92    113.44 o
  -2   4   5      126.11      128.91      3.07 o
  -1   4   5     2519.92     2470.12     26.57 o
   0   4   5      722.84      729.76      9.21 o
   1   4   5      338.40      321.45      5.67 o
   2   4   5     1495.22     1508.28     21.92 o
   3   4   5      704.24      748.83     10.29 o
   4   4   5      307.88      314.73      6.21 o
   5   4   5      738.83      768.50     14.58 o
   6   4   5       25.51       23.41      4.34 o
   7   4   5     1198.76     1186.32     37.80 o
   8   4   5      105.01       91.52      7.82 o
   9   4   5       71.85       71.76      9.23 o
  10   4   5      112.16      120.76     12.08 o
 -11   5   5       34.24       29.62     12.64 o
 -10   5   5        9.62        7.55      5.87 o
  -9   5   5       31.22       35.17      6.88 o
  -8   5   5      133.26      127.07      9.16 o
  -7   5   5       18.24       12.17      4.45 o
  -6   5   5      154.16      172.30      7.56 o
  -5   5   5      415.18      387.37      9.40 o
  -4   5   5       42.13       47.52      3.37 o
  -3   5   5     1149.39     1205.08     34.42 o
  -2   5   5     1448.52     1411.51     17.77 o
  -1   5   5     1317.45     1291.25     14.86 o
   0   5   5     3321.12     3381.77     35.45 o
   1   5   5     2831.38     2758.64     35.76 o
   2   5   5     6631.43     6620.43     90.31 o
   3   5   5       86.83      135.23     13.71 o
   4   5   5     5939.99     5931.22     77.29 o
   5   5   5       29.38       42.56      5.16 o
   6   5   5     2487.84     2403.38     49.76 o
   7   5   5      323.36      318.06     20.13 o
   8   5   5     1186.66     1180.45     32.43 o
   9   5   5       27.48       23.81      7.36 o
  10   5   5      299.24      327.25     17.90 o
 -10   6   5       37.23       22.20      8.90 o
  -9   6   5      757.29      711.55     28.65 o
  -8   6   5      175.81      205.28     10.55 o
  -7   6   5     2433.47     2355.76     43.58 o
  -6   6   5      218.49      228.28      8.01 o
  -5   6   5     2654.80     2635.71     37.64 o
  -4   6   5      137.83      142.13      5.19 o
  -3   6   5     2427.93     2416.03     30.52 o
  -2   6   5     4328.59     4403.35     52.74 o
  -1   6   5      859.91      877.07     12.53 o
   0   6   5     1029.09     1065.47     13.50 o
   1   6   5       21.67       20.29      1.79 o
   2   6   5     5474.76     5438.79     64.37 o
   3   6   5      652.85      668.60     12.05 o
   4   6   5      260.17      274.68      7.52 o
   5   6   5      859.25      825.73     19.56 o
   6   6   5      333.21      372.87     14.51 o
   7   6   5      256.70      244.75     12.89 o
   8   6   5        1.12        4.20      5.36 o
   9   6   5       46.28       60.61     10.88 o
  10   6   5       27.91       29.68      9.89 o
 -10   7   5       32.90       27.04      8.41 o
  -9   7   5       42.02       53.71      8.48 o
  -8   7   5      247.93      254.39     13.78 o
  -7   7   5       42.46       56.31      7.23 o
  -6   7   5     1201.29     1210.23     21.06 o
  -5   7   5       45.42       43.91      3.75 o
  -4   7   5      655.92      654.91     12.27 o
  -3   7   5     1563.29     1597.94     28.76 o
  -2   7   5       76.59       91.57      4.17 o
  -1   7   5     2878.37     2944.14     45.97 o
   0   7   5       19.08       21.96      1.59 o
   1   7   5     3772.37     3769.07     45.04 o
   2   7   5     2690.68     2580.76     38.66 o
   3   7   5      612.26      602.89     10.22 o
   4   7   5     2737.77     2798.37     39.38 o
   5   7   5      757.38      739.15     18.38 o
   6   7   5     1651.12     1560.77     36.67 o
   7   7   5       84.86       94.38      8.90 o
   8   7   5     1097.21     1079.30     39.83 o
   9   7   5       48.99       55.32      8.84 o
 -10   8   5       23.38        1.20      7.19 o
  -9   8   5      475.81      469.58     19.80 o
  -8   8   5        4.65       18.97      6.53 o
  -7   8   5      862.77      819.59     20.72 o
  -6   8   5       73.33       66.06      5.59 o
  -5   8   5     1535.37     1471.85     25.79 o
  -4   8   5       64.23       71.37      3.91 o
  -3   8   5     2271.24     2229.97     34.02 o
  -2   8   5     2172.71     2175.82     27.99 o
  -1   8   5      691.70      716.42     11.85 o
   0   8   5      545.10      572.34     10.54 o
   1   8   5       36.50       38.88      3.71 o
   2   8   5      386.66      387.44      9.67 o
   3   8   5       57.15       68.01      4.56 o
   4   8   5       99.35      100.45      4.53 o
   5   8   5      425.83      430.29     11.96 o
   6   8   5       40.06       41.81      6.18 o
   7   8   5       54.98       57.19      7.95 o
   8   8   5      188.69      193.70     12.81 o
   9   8   5       67.09       45.27      8.50 o
  -9   9   5      103.76      116.62     11.12 o
  -8   9   5        1.66        6.36      5.79 o
  -7   9   5        4.77        2.90      4.08 o
  -6   9   5       36.03       38.43      4.63 o
  -5   9   5      103.99      123.00      5.87 o
  -4   9   5       16.31       19.45      4.05 o
  -3   9   5     1629.05     1603.81     44.91 o
  -2   9   5       56.84       61.61      4.67 o
  -1   9   5     1805.11     1828.14     42.19 o
   0   9   5      587.30      622.28     11.74 o
   1   9   5     2962.91     3018.16     48.58 o
   2   9   5     1451.46     1417.00     22.75 o
   3   9   5      978.56     1010.76     18.68 o
   4   9   5     1240.37     1225.27     18.34 o
   5   9   5      298.82      300.83      9.90 o
   6   9   5     1230.14     1176.25     30.20 o
   7   9   5        0.84        2.27      5.20 o
   8   9   5      536.47      513.05     20.19 o
   9   9   5       46.92       36.84     10.89 o
  -9  10   5      291.59      317.68     16.93 o
  -8  10   5       47.42       51.57      6.63 o
  -7  10   5      525.42      569.76     16.00 o
  -6  10   5       33.38       43.21      5.90 o
  -5  10   5     1130.42     1107.54     34.79 o
  -4  10   5      938.97      954.58     39.08 o
  -3  10   5     2257.70     2181.40     40.14 o
  -2  10   5     1662.18     1575.78     43.02 o
  -1  10   5     1255.26     1231.34     27.56 o
   0  10   5     4243.76     4284.28     95.65 o
   1  10   5      691.04      668.81     12.42 o
   2  10   5     1866.84     1851.08     39.48 o
   3  10   5      343.16      338.03      8.30 o
   4  10   5      944.91      967.19     15.07 o
   5  10   5        2.11        6.41      3.14 o
   6  10   5        3.05        8.38      3.78 o
   7  10   5        6.76       -0.07      5.16 o
   8  10   5       20.32       19.27      6.91 o
  -8  11   5        6.90        7.46      6.51 o
  -7  11   5       40.48       44.72      7.05 o
  -6  11   5       79.33       89.90      8.93 o
  -5  11   5      414.79      419.40     16.14 o
  -4  11   5        4.93        6.34      4.60 o
  -3  11   5     1319.98     1307.74     27.24 o
  -2  11   5       29.95       31.99      5.18 o
  -1  11   5     1007.26      937.82     28.63 o
   0  11   5      111.22      112.23     12.83 o
   1  11   5     1430.66     1396.85     34.89 o
   2  11   5      218.15      237.42     16.07 o
   3  11   5      257.74      258.63     14.05 o
   4  11   5      805.80      837.08     22.44 o
   5  11   5       31.65       36.84      3.77 o
   6  11   5      468.12      473.25     12.53 o
   7  11   5       36.76       38.87      5.37 o
   8  11   5      333.11      328.99     16.28 o
  -8  12   5        8.14        8.35      9.39 o
  -7  12   5      173.01      188.76     14.84 o
  -6  12   5      103.89      102.06      9.69 o
  -5  12   5      180.01      190.20     11.15 o
  -4  12   5      705.96      691.27     23.65 o
  -3  12   5       14.44        9.76      4.82 o
  -2  12   5     1420.68     1287.67     31.11 o
  -1  12   5       48.94       37.11      7.04 o
   0  12   5     1598.15     1541.77     42.34 o
   1  12   5        6.73       10.14      2.82 o
   2  12   5      703.82      697.51     40.48 o
   3  12   5      187.04      196.11     15.17 o
   4  12   5      107.55      137.73     16.79 o
   5  12   5       12.62       16.10      4.42 o
   6  12   5        6.05        3.65      3.18 o
   7  12   5       17.98       29.15      6.77 o
  -7  13   5       44.27       52.89     18.42 o
  -6  13   5        9.67       11.19      6.15 o
  -5  13   5       49.63       32.06      7.75 o
  -4  13   5      166.95      164.18     12.76 o
  -3  13   5      535.40      516.73     21.50 o
  -2  13   5      158.80      162.79     10.24 o
  -1  13   5     1356.12     1293.04     38.49 o
   0  13   5      474.26      443.16     21.68 o
   1  13   5     1296.52     1215.18     35.20 o
   2  13   5      194.44      211.04     14.45 o
   3  13   5      741.97      795.93     31.21 o
   4  13   5      425.66      461.82     24.32 o
   5  13   5      262.77      280.42     15.53 o
   6  13   5       58.12       57.77      8.33 o
   7  13   5        4.81       -3.25     12.64 o
  -6  14   5       13.34       10.87      7.54 o
  -5  14   5      476.48      489.79     22.83 o
  -4  14   5       65.51       65.55      9.08 o
  -3  14   5      304.52      291.29     16.30 o
  -2  14   5     1136.70     1057.63     28.23 o
  -1  14   5      568.28      534.98     17.43 o
   0  14   5      636.73      592.68     22.48 o
   1  14   5      220.28      226.18     21.31 o
   2  14   5      781.26      735.67     18.62 o
   3  14   5      142.57      163.60     21.67 o
   4  14   5      226.75      231.66     18.30 o
   5  14   5       60.50       69.33     17.69 o
   6  14   5       44.75       45.41      7.11 o
  -5  15   5      112.44      121.60     12.47 o
  -4  15   5       17.21        4.16      6.55 o
  -3  15   5      321.46      317.81     17.49 o
  -2  15   5       30.80       32.38      7.53 o
  -1  15   5      768.85      729.48     21.90 o
   0  15   5      132.02      140.02      8.93 o
   1  15   5      566.03      551.13     16.84 o
   2  15   5       22.95       29.30      5.99 o
   3  15   5      190.19      201.53     24.56 o
   4  15   5       43.40       16.61     14.80 o
  -4  16   5      135.08      155.98     13.71 o
  -3  16   5        4.40        3.17      6.77 o
  -2  16   5      390.99      399.46     19.90 o
  -1  16   5        6.14       16.45      6.99 o
   0  16   5      507.51      492.93     21.55 o
   1  16   5        3.35        2.65      5.88 o
   2  16   5      457.98      486.19     19.69 o
   3  16   5       76.34       77.28     19.14 o
  -1  17   5      357.96      363.76     26.73 o
   0  17   5       10.70       17.24      7.53 o
 -10   0   6        1.02       -4.76      6.51 o
  -8   0   6      568.13      568.07     28.87 o
  -6   0   6     2370.78     2245.89     43.29 o
  -4   0   6    13122.78    13045.02    177.00 o
  -2   0   6    17151.35    17210.51    231.75 o
   0   0   6    15893.89    16586.30    300.23 o
   2   0   6    13355.34    13129.98    199.79 o
   4   0   6       11.94       16.85      4.68 o
   6   0   6      330.20      294.66     12.41 o
   8   0   6      211.88      224.47     12.74 o
  10   0   6      413.28      452.30     35.04 o
 -11   1   6      154.69      155.65     25.64 o
 -10   1   6       28.70       23.48      5.92 o
  -9   1   6       80.74       96.09      6.90 o
  -8   1   6      122.07      132.63      6.32 o
  -7   1   6      153.71      149.69      5.77 o
  -6   1   6       35.75       33.84      3.18 o
  -5   1   6     3116.89     3080.94     36.82 o
  -4   1   6     1271.45     1250.23     14.44 o
  -3   1   6     2967.36     2931.02     30.34 o
  -2   1   6      157.29      148.55      3.73 o
  -1   1   6    11725.86    11900.18    136.75 o
   0   1   6       27.24       30.90      1.95 o
   1   1   6     2880.07     2862.57     41.56 o
   2   1   6        4.96        4.85      1.85 o
   3   1   6       65.95       69.68      4.05 o
   4   1   6        1.30        4.87      2.71 o
   5   1   6      685.56      722.28     13.88 o
   6   1   6      436.88      432.97     11.19 o
   7   1   6     2038.43     1989.46     31.35 o
   8   1   6       83.85       93.24      6.89 o
   9   1   6     1079.21     1086.87     34.60 o
  10   1   6       17.88       27.24      8.22 o
 -11   2   6       37.88       25.81      8.61 o
 -10   2   6        3.05        4.55      6.45 o
  -9   2   6        1.45        0.37      3.94 o
  -8   2   6      832.49      839.50     18.83 o
  -7   2   6        4.13        0.46      3.22 o
  -6   2   6     2286.67     2304.52     31.24 o
  -5   2   6       14.16       16.21      2.34 o
  -4   2   6    15552.26    15483.65    155.72 o
  -3   2   6      268.39      316.30     10.52 o
  -2   2   6    22691.99    22904.46    225.60 o
  -1   2   6     1355.95     1340.37     17.64 o
   0   2   6    25418.83    26217.14    261.62 o
   1   2   6      166.84      167.36      4.34 o
   2   2   6    10810.56    10667.34    136.07 o
   3   2   6      109.95      122.41      4.27 o
   4   2   6     2957.10     2822.17     38.82 o
   5   2   6       22.93       28.24      3.39 o
   6   2   6        2.11        0.52      2.61 o
   7   2   6       48.04       54.24      5.13 o
   8   2   6       56.85       59.07      6.82 o
   9   2   6        0.23        6.46      5.41 o
  10   2   6      220.76      175.64     13.18 o
 -11   3   6      173.18      186.48     14.44 o
 -10   3   6        6.57        1.02      6.52 o
  -9   3   6       59.01       65.35      7.66 o
  -8   3   6       89.20       91.89      6.05 o
  -7   3   6        2.31       -3.09      3.09 o
  -6   3   6       10.78        8.21      3.17 o
  -5   3   6       59.98       67.99      3.93 o
  -4   3   6        0.43        0.43      1.70 o
  -3   3   6      986.70      995.02     12.84 o
  -2   3   6      171.48      164.40      3.91 o
  -1   3   6     1638.65     1678.29     18.12 o
   0   3   6      821.57      840.79     12.21 o
   1   3   6      626.85      606.05      9.08 o
   2   3   6      703.09      688.95     10.32 o
   3   3   6      117.01      131.37      4.23 o
   4   3   6       75.03       72.93      3.88 o
   5   3   6     1723.91     1726.99     24.24 o
   6   3   6      143.37      135.89      5.68 o
   7   3   6     1317.21     1376.31     55.58 o
   8   3   6        1.22       39.65      6.21 o
   9   3   6     1463.18     1474.38     39.89 o
  10   3   6       13.46       11.07      7.71 o
 -11   4   6       62.17       61.22     10.23 o
 -10   4   6       24.97       20.58      8.29 o
  -9   4   6      313.32      314.88     20.70 o
  -8   4   6      767.23      760.25     20.62 o
  -7   4   6      405.66      401.71     14.81 o
  -6   4   6     1921.31     1874.63     28.57 o
  -5   4   6      820.24      800.75     12.19 o
  -4   4   6     7987.14     7821.33     84.71 o
  -3   4   6      218.28      205.63      6.56 o
  -2   4   6     5453.40     5419.74     58.91 o
  -1   4   6       17.80       23.46      1.87 o
   0   4   6     7892.41     8023.58     92.60 o
   1   4   6     1659.77     1727.43     20.93 o
   2   4   6        4.60        8.74      1.71 o
   3   4   6     2687.14     2679.34     32.89 o
   4   4   6      392.28      387.06      7.73 o
   5   4   6     1399.94     1411.98     35.74 o
   6   4   6      385.83      367.81     12.28 o
   7   4   6      154.64      159.58      9.09 o
   8   4   6      207.43      207.51     10.87 o
   9   4   6      164.34      182.36     13.11 o
  10   4   6      107.81      102.40     11.34 o
 -10   5   6      138.69      133.02     17.62 o
  -9   5   6       30.78       26.80      6.43 o
  -8   5   6      489.53      506.44     16.51 o
  -7   5   6      177.56      165.58      8.95 o
  -6   5   6     1158.81     1135.21     22.06 o
  -5   5   6     1351.16     1348.46     21.84 o
  -4   5   6        0.20        1.59      1.53 o
  -3   5   6     4416.71     4396.44     46.13 o
  -2   5   6      752.57      744.09      9.40 o
  -1   5   6     4097.15     4103.86     43.14 o
   0   5   6     1110.57     1147.85     15.53 o
   1   5   6     2648.47     2645.93     34.82 o
   2   5   6     1196.26     1213.34     16.40 o
   3   5   6      511.20      527.38     10.63 o
   4   5   6     1746.78     1727.06     26.58 o
   5   5   6      848.42      842.46     19.02 o
   6   5   6      425.39      385.93     12.71 o
   7   5   6      401.55      376.26     15.92 o
   8   5   6      237.81      257.28     14.28 o
   9   5   6      970.22      918.60     29.28 o
  10   5   6        1.39        2.44      7.02 o
 -10   6   6       11.85        7.35      7.20 o
  -9   6   6      234.06      218.45     11.92 o
  -8   6   6      279.58      273.31     12.25 o
  -7   6   6       15.34       13.31      4.55 o
  -6   6   6     2563.55     2459.74     36.41 o
  -5   6   6      804.26      770.87     14.74 o
  -4   6   6     4885.61     4760.15     62.11 o
  -3   6   6       15.92       25.22      2.61 o
  -2   6   6     5212.53     5314.96     86.92 o
  -1   6   6       49.53       47.56      2.18 o
   0   6   6     9056.47     9285.80    106.83 o
   1   6   6      348.88      347.51      7.35 o
   2   6   6     2138.77     2146.47     27.94 o
   3   6   6      667.22      723.09     13.20 o
   4   6   6      434.60      437.79     15.59 o
   5   6   6      449.05      415.96     14.91 o
   6   6   6        7.22        7.50      5.43 o
   7   6   6       33.03       30.83      7.03 o
   8   6   6      103.89       96.13      9.94 o
   9   6   6       10.93       14.92      7.00 o
  10   6   6       57.91       70.77     10.38 o
 -10   7   6      203.60      219.78     15.22 o
  -9   7   6       54.38       72.83     11.94 o
  -8   7   6      221.52      236.36     13.67 o
  -7   7   6       10.20       16.39      4.65 o
  -6   7   6      676.71      658.60     14.20 o
  -5   7   6       41.95       51.50      4.34 o
  -4   7   6       63.66       66.67      3.97 o
  -3   7   6       55.69       59.44      3.98 o
  -2   7   6       33.88       34.68      3.02 o
  -1   7   6      241.38      236.43      5.63 o
   0   7   6     2498.66     2559.98     37.23 o
   1   7   6       15.97       17.63      2.08 o
   2   7   6      814.85      802.08     12.54 o
   3   7   6      847.11      867.90     13.96 o
   4   7   6     1445.75     1431.54     25.52 o
   5   7   6     1152.04     1082.99     27.72 o
   6   7   6      458.29      436.88     16.38 o
   7   7   6      809.23      761.83     24.05 o
   8   7   6      133.04      132.79     11.08 o
   9   7   6      369.31      376.15     18.36 o
 -10   8   6       27.38       42.58      9.38 o
  -9   8   6      613.40      600.48     23.05 o
  -8   8   6      196.05      221.54     13.30 o
  -7   8   6      668.35      657.15     18.28 o
  -6   8   6     1258.51     1254.31     29.89 o
  -5   8   6     1496.52     1411.55     22.77 o
  -4   8   6     1945.38     1870.96     27.28 o
  -3   8   6      377.61      384.44      9.79 o
  -2   8   6     6084.45     6076.48     75.68 o
  -1   8   6      243.71      248.37      6.41 o
   0   8   6     3662.58     3752.05     49.03 o
   1   8   6     2519.02     2493.49     31.20 o
   2   8   6     2774.61     2762.78     34.83 o
   3   8   6     2098.56     2118.64     28.33 o
   4   8   6      444.71      445.85     10.37 o
   5   8   6     2553.44     2484.44     51.99 o
   6   8   6      116.85      122.39      9.06 o
   7   8   6      745.14      660.83     22.17 o
   8   8   6       54.41       58.78      8.43 o
   9   8   6      124.01      148.01     12.33 o
  -9   9   6        3.65       11.52      6.93 o
  -8   9   6      348.67      382.16     17.19 o
  -7   9   6       15.40       13.86      4.80 o
  -6   9   6      316.38      308.04     10.22 o
  -5   9   6      321.24      349.42     13.86 o
  -4   9   6      286.84      289.78     10.03 o
  -3   9   6     1661.96     1682.90     28.31 o
  -2   9   6      173.54      166.10      7.18 o
  -1   9   6     1411.66     1417.70     43.52 o
   0   9   6      711.55      726.99     21.48 o
   1   9   6      483.59      479.96     12.08 o
   2   9   6     1900.97     1863.43     24.42 o
   3   9   6        4.82       24.18      3.58 o
   4   9   6     1622.43     1588.23     23.09 o
   5   9   6       37.70       39.54      4.63 o
   6   9   6      577.27      547.36     18.81 o
   7   9   6      542.28      548.35     19.97 o
   8   9   6      119.10      125.79     11.00 o
   9   9   6      185.88      211.76     18.71 o
  -9  10   6      108.98      105.59     11.14 o
  -8  10   6      122.58      130.09      8.67 o
  -7  10   6      337.70      340.43     11.98 o
  -6  10   6      403.40      418.18     13.78 o
  -5  10   6        8.40        1.30      3.76 o
  -4  10   6      870.20      828.93     23.31 o
  -3  10   6       54.60       55.53      6.15 o
  -2  10   6     2491.88     2414.05     75.93 o
  -1  10   6      171.81      194.80     12.57 o
   0  10   6     1156.66     1196.28     23.99 o
   1  10   6     1258.55     1234.71     20.95 o
   2  10   6      732.99      767.30     14.63 o
   3  10   6      560.69      596.23     10.17 o
   4  10   6       79.75       81.84      7.11 o
   5  10   6      439.31      415.75     11.46 o
   6  10   6        4.07        4.53      4.23 o
   7  10   6       40.26       57.07      6.85 o
   8  10   6       47.72       69.88     16.13 o
  -8  11   6      451.30      440.75     39.74 o
  -7  11   6        6.51        5.62      6.93 o
  -6  11   6      375.84      351.78     16.12 o
  -5  11   6       17.26       30.03      6.30 o
  -4  11   6      264.88      271.61     12.60 o
  -3  11   6       48.50       55.65      6.97 o
  -2  11   6       59.62       60.94      7.61 o
  -1  11   6       96.15      112.14      9.15 o
   0  11   6       59.70       57.06      5.78 o
   1  11   6      206.01      218.55      7.72 o
   2  11   6     1234.78     1240.76     22.65 o
   3  11   6      276.85      289.17      7.95 o
   4  11   6     1219.49     1252.58     20.08 o
   5  11   6      417.62      437.67     11.23 o
   6  11   6      395.19      402.81     11.81 o
   7  11   6      247.26      248.83     13.64 o
   8  11   6      199.49      231.01     19.22 o
  -8  12   6       83.70       64.27     11.19 o
  -7  12   6      407.08      451.87     40.46 o
  -6  12   6      375.27      371.00     16.71 o
  -5  12   6      216.21      213.00     12.29 o
  -4  12   6      661.56      612.59     24.60 o
  -3  12   6        0.43        1.40      5.29 o
  -2  12   6      441.54      392.71     17.74 o
  -1  12   6      136.71      129.97     16.25 o
   0  12   6      861.42      807.40     26.41 o
   1  12   6     1201.95     1162.08     28.09 o
   2  12   6      467.21      454.10     11.86 o
   3  12   6      979.47     1031.67     26.08 o
   4  12   6      163.40      168.09      9.43 o
   5  12   6      771.78      796.21     31.00 o
   6  12   6       53.79       58.77      7.35 o
   7  12   6      264.68      261.21     14.01 o
  -7  13   6        7.65        6.52      7.27 o
  -6  13   6      216.84      245.00     14.21 o
  -5  13   6       16.36       31.28      7.87 o
  -4  13   6       47.80       50.03      8.48 o
  -3  13   6       13.49       19.08      6.68 o
  -2  13   6       77.82       87.32      9.41 o
  -1  13   6       36.45       37.77      7.27 o
   0  13   6      746.15      732.65     25.42 o
   1  13   6        5.42        6.16      5.08 o
   2  13   6      635.86      632.33     20.72 o
   3  13   6       42.56       60.43      5.97 o
   4  13   6      794.21      842.06     23.68 o
   5  13   6      107.40      116.90      9.71 o
   6  13   6      241.53      259.60     15.04 o
  -6  14   6      102.99      117.66     13.36 o
  -5  14   6      206.31      203.95     15.44 o
  -4  14   6       85.60       97.62     20.40 o
  -3  14   6        5.54        6.60      6.07 o
  -2  14   6       47.35       50.84     10.83 o
  -1  14   6      190.42      182.44     12.88 o
   0  14   6        3.52        4.17      5.55 o
   1  14   6      542.38      525.12     20.81 o
   2  14   6        0.95        0.03      4.92 o
   3  14   6      584.26      611.38     21.50 o
   4  14   6        0.72        1.68      8.53 o
   5  14   6      419.88      439.62     17.98 o
  -5  15   6       27.10       26.25      9.01 o
  -4  15   6       88.37       91.58     15.17 o
  -3  15   6        3.47       14.55      6.85 o
  -2  15   6        5.50        2.82      7.76 o
  -1  15   6       43.65       42.27      8.16 o
   0  15   6      316.83      312.48     16.81 o
   1  15   6       71.98       77.74      9.22 o
   2  15   6      413.75      421.63     18.16 o
   3  15   6       86.76      112.31     20.22 o
   4  15   6      557.10      633.40     45.53 o
  -3  16   6       21.72       30.92      8.32 o
  -2  16   6      199.01      225.62     37.38 o
  -1  16   6       29.65       35.64      8.55 o
   0  16   6       40.22       44.62      8.59 o
   1  16   6      159.61      155.96     12.29 o
   2  16   6      185.71      191.47     12.96 o
   3  16   6      474.92      515.55     39.74 o
 -11   0   7      156.65      166.49     24.20 o
  -9   0   7      305.64      307.50     31.79 o
  -7   0   7       35.93       32.99      5.89 o
  -5   0   7     1237.64     1251.11     24.90 o
  -3   0   7     7353.60     7313.35    101.85 o
  -1   0   7    29658.41    29645.00    396.72 o
   1   0   7    19017.95    18740.30    322.91 o
   3   0   7    26114.22    25185.99    534.10 o
   5   0   7     3475.80     3479.69     67.57 o
   7   0   7     1304.45     1348.15     33.59 o
   9   0   7        2.94        1.52      7.27 o
 -11   1   7       15.24       21.21     10.17 o
 -10   1   7      676.53      700.18     20.00 o
  -9   1   7        0.58       -4.19      4.19 o
  -8   1   7     1216.65     1191.36     24.15 o
  -7   1   7      128.83      130.90      6.43 o
  -6   1   7     1584.70     1586.65     23.45 o
  -5   1   7       32.41       33.36      2.99 o
  -4   1   7       61.40       63.07      3.06 o
  -3   1   7        5.72        6.72      1.70 o
  -2   1   7      190.07      181.45      4.40 o
  -1   1   7        1.90        1.65      1.48 o
   0   1   7     2539.23     2673.58     31.22 o
   1   1   7      113.72      116.05      4.23 o
   2   1   7     2387.86     2287.44     38.29 o
   3   1   7        4.31       30.33      8.30 o
   4   1   7      615.14      593.54     14.58 o
   5   1   7       24.58       24.35      3.78 o
   6   1   7        9.17       15.14      3.77 o
   7   1   7        0.01       -1.57      3.28 o
   8   1   7       62.32       74.34      6.40 o
   9   1   7        0.34       -5.75      5.75 o
  10   1   7      247.64      278.17     20.43 o
 -11   2   7      132.06      165.62     16.97 o
 -10   2   7       19.50       21.81      7.69 o
  -9   2   7      111.29      115.81      8.12 o
  -8   2   7       14.71       15.37      4.42 o
  -7   2   7       43.64       41.17      4.77 o
  -6   2   7      101.45      100.48      5.83 o
  -5   2   7      219.03      221.14      6.17 o
  -4   2   7        0.42       -1.08      1.70 o
  -3   2   7      978.83     1008.90     12.09 o
  -2   2   7     3111.73     3109.68     35.65 o
  -1   2   7    12847.02    12850.03    147.12 o
   0   2   7       74.28       85.55      3.16 o
   1   2   7     5764.73     5740.73     63.82 o
   2   2   7      846.01      856.23     14.91 o
   3   2   7     7208.80     7210.45    117.24 o
   4   2   7      116.25      101.00      5.82 o
   5   2   7     1896.08     1860.39     31.04 o
   6   2   7       22.58       25.45      4.41 o
   7   2   7      345.95      379.51     11.70 o
   8   2   7       47.32       46.15      6.62 o
   9   2   7        2.53       -3.63      5.01 o
  10   2   7        7.69        1.21      7.08 o
 -11   3   7        0.28       -3.43      7.00 o
 -10   3   7      830.33      875.77     28.57 o
  -9   3   7      104.41      116.33      9.40 o
  -8   3   7     1077.05     1068.74     21.71 o
  -7   3   7      159.04      166.56      7.53 o
  -6   3   7      762.56      735.38     15.77 o
  -5   3   7     1074.67     1082.12     17.03 o
  -4   3   7      552.40      553.99      9.65 o
  -3   3   7      332.69      342.33      6.46 o
  -2   3   7     2090.59     2083.08     23.45 o
  -1   3   7      528.29      516.74     14.25 o
   0   3   7     3200.07     3380.28     38.87 o
   1   3   7      293.35      279.52      5.83 o
   2   3   7     5071.81     5092.80     61.43 o
   3   3   7      361.05      407.02      8.48 o
   4   3   7     1128.92     1118.63     18.54 o
   5   3   7       99.27      102.38      7.03 o
   6   3   7      531.94      545.79     12.26 o
   7   3   7      212.88      185.37      9.78 o
   8   3   7       37.89       45.04     11.21 o
   9   3   7      177.88      201.71     11.63 o
  10   3   7      163.76      157.96     15.70 o
 -10   4   7        0.30       -1.22      6.32 o
  -9   4   7       36.42       28.68      6.53 o
  -8   4   7        0.71       -1.16      6.51 o
  -7   4   7       46.83       43.04      3.46 o
  -6   4   7       67.69       68.96      4.20 o
  -5   4   7      669.02      663.76     11.09 o
  -4   4   7       76.39       66.04      3.36 o
  -3   4   7     1290.91     1305.61     17.10 o
  -2   4   7       42.12       55.25      2.69 o
  -1   4   7     8149.02     8105.56     94.12 o
   0   4   7      288.33      298.11      5.99 o
   1   4   7     8241.70     8331.70     96.83 o
   2   4   7       99.66      102.85      3.56 o
   3   4   7     5360.97     5420.53     61.39 o
   4   4   7      184.55      186.33      5.74 o
   5   4   7     3823.67     3627.98     71.03 o
   6   4   7       78.25       84.19      7.09 o
   7   4   7      574.90      565.31     17.06 o
   8   4   7       12.83       28.39      7.29 o
   9   4   7       66.79       85.78     10.14 o
  10   4   7        3.41        5.11      7.55 o
 -10   5   7      472.39      487.12     18.50 o
  -9   5   7        0.09       -5.08      5.12 o
  -8   5   7      649.06      676.12     19.75 o
  -7   5   7      254.04      256.28     11.13 o
  -6   5   7      324.48      315.69     11.06 o
  -5   5   7      619.26      610.99      9.79 o
  -4   5   7      399.27      385.49      7.25 o
  -3   5   7      171.34      174.07      4.57 o
  -2   5   7       96.24      103.93      4.96 o
  -1   5   7      394.27      401.75      7.07 o
   0   5   7      192.19      186.57      4.81 o
   1   5   7      796.79      784.15     11.92 o
   2   5   7      163.32      180.63      5.89 o
   3   5   7      233.03      266.61      7.53 o
   4   5   7       39.79       44.09      7.77 o
   5   5   7       86.17       93.91      8.94 o
   6   5   7      123.67      127.31      9.34 o
   7   5   7      122.78       98.08      9.22 o
   8   5   7      334.87      350.41     17.07 o
   9   5   7       76.31       73.83     10.07 o
  10   5   7      207.94      230.37     19.28 o
 -10   6   7       52.30       64.27     10.18 o
  -9   6   7       14.93       10.73      7.82 o
  -8   6   7      424.24      425.68     21.28 o
  -7   6   7       33.09       36.05      5.77 o
  -6   6   7     1642.24     1576.19     25.93 o
  -5   6   7      660.92      639.16     13.24 o
  -4   6   7     4024.36     3894.64     52.06 o
  -3   6   7     1753.40     1744.98     25.31 o
  -2   6   7     4669.64     4550.99     53.70 o
  -1   6   7     1961.64     1965.70     23.54 o
   0   6   7     1504.94     1538.13     20.37 o
   1   6   7     5018.88     5014.22     65.43 o
   2   6   7      168.62      163.24      5.56 o
   3   6   7     3716.70     3700.69     46.73 o
   4   6   7      500.76      471.76     13.79 o
   5   6   7      936.87      924.74     24.98 o
   6   6   7      571.75      536.21     34.48 o
   7   6   7      332.64      341.31     15.71 o
   8   6   7      467.94      450.26     28.89 o
   9   6   7       15.31        9.79      7.08 o
 -10   7   7      474.62      513.78     22.51 o
  -9   7   7       38.48       32.53      8.41 o
  -8   7   7      512.85      492.08     19.73 o
  -7   7   7      423.08      418.19     23.62 o
  -6   7   7      436.80      447.78     11.55 o
  -5   7   7      835.36      797.45     15.30 o
  -4   7   7       34.09       37.82      3.45 o
  -3   7   7     2190.27     2260.33     35.18 o
  -2   7   7      385.03      400.43     11.88 o
  -1   7   7     1302.26     1282.58     17.02 o
   0   7   7     2683.63     2713.01     36.93 o
   1   7   7       55.26       55.80      3.37 o
   2   7   7     1874.13     1899.80     25.73 o
   3   7   7       34.58       40.32      3.24 o
   4   7   7     1994.93     1985.80     40.45 o
   5   7   7      266.14      244.66     11.85 o
   6   7   7      120.48      137.87      9.92 o
   7   7   7      478.27      476.54     18.62 o
   8   7   7        1.19       10.06      6.19 o
   9   7   7      149.72      143.38     15.92 o
  -9   8   7       51.06       60.82      9.49 o
  -8   8   7       51.64       40.48      7.88 o
  -7   8   7        2.41       -4.08      4.10 o
  -6   8   7      218.39      186.93      8.30 o
  -5   8   7      112.26      121.99      7.46 o
  -4   8   7      321.83      287.98      8.93 o
  -3   8   7     2034.36     2071.93     32.83 o
  -2   8   7      634.02      636.77     12.83 o
  -1   8   7     3659.69     3616.98     59.14 o
   0   8   7       62.22       62.17      3.82 o
   1   8   7     4960.79     4881.59     58.66 o
   2   8   7       94.78       90.71      3.96 o
   3   8   7     3308.56     3351.09     42.88 o
   4   8   7      434.93      428.20     10.75 o
   5   8   7      604.08      588.40     19.06 o
   6   8   7      192.85      185.32     11.22 o
   7   8   7      362.15      350.57     25.84 o
   8   8   7      285.01      269.44     15.23 o
   9   8   7        3.36       -0.84      6.25 o
  -9   9   7      148.46      148.76     12.49 o
  -8   9   7      106.57      118.98      8.77 o
  -7   9   7      341.67      353.98     12.85 o
  -6   9   7      200.75      207.40      8.52 o
  -5   9   7      998.44      996.20     34.71 o
  -4   9   7       78.64       69.61      5.44 o
  -3   9   7     1258.27     1213.65     24.90 o
  -2   9   7       39.82       46.18      4.63 o
  -1   9   7      739.30      734.15     14.39 o
   0   9   7      195.76      194.02      7.62 o
   1   9   7       10.92       11.75      1.91 o
   2   9   7      331.43      324.73      7.15 o
   3   9   7       43.35       58.88      3.61 o
   4   9   7        2.50       -2.78      2.78 o
   5   9   7      419.98      405.60     13.25 o
   6   9   7      114.30      113.87      8.14 o
   7   9   7      346.73      331.06     15.83 o
   8   9   7      150.22      151.40     12.05 o
  -9  10   7        4.57        4.00      7.01 o
  -8  10   7      133.91      137.73     12.06 o
  -7  10   7      110.56      111.67      8.21 o
  -6  10   7     1375.13     1387.73     30.35 o
  -5  10   7      229.74      223.11     10.07 o
  -4  10   7      971.01      921.41     25.46 o
  -3  10   7     1591.19     1531.47     35.46 o
  -2  10   7     1669.30     1613.27     36.10 o
  -1  10   7     2480.90     2392.80     49.54 o
   0  10   7      631.44      618.60     17.75 o
   1  10   7     2817.44     2803.04     72.37 o
   2  10   7      117.56      120.54      6.99 o
   3  10   7     1383.37     1378.05     21.98 o
   4  10   7      335.14      350.50      9.48 o
   5  10   7      671.10      694.77     24.85 o
   6  10   7      265.07      255.40     11.35 o
   7  10   7      153.02      161.65     11.63 o
   8  10   7      387.33      385.42     40.28 o
  -8  11   7      228.73      214.05     17.53 o
  -7  11   7      201.23      204.40     15.58 o
  -6  11   7      101.36      100.19      9.68 o
  -5  11   7      782.52      757.28     23.78 o
  -4  11   7       36.09       31.87      6.19 o
  -3  11   7      621.85      589.69     23.47 o
  -2  11   7       54.30       62.85      8.12 o
  -1  11   7      338.80      337.78     18.05 o
   0  11   7      111.51      119.41      7.91 o
   1  11   7       82.48       80.22      6.77 o
   2  11   7      286.19      293.85     13.40 o
   3  11   7      123.92      128.79      7.12 o
   4  11   7       37.67       42.55      3.76 o
   5  11   7      448.39      433.98     11.72 o
   6  11   7        2.17        2.59      3.86 o
   7  11   7      268.73      244.89     13.77 o
  -7  12   7       10.62       -6.74      6.74 o
  -6  12   7      353.99      353.52     16.84 o
  -5  12   7      110.16      122.56     10.06 o
  -4  12   7      300.06      256.10     16.10 o
  -3  12   7      230.13      240.07     14.75 o
  -2  12   7      272.57      253.63     14.93 o
  -1  12   7      106.82      107.54      9.83 o
   0  12   7      116.82      116.11     10.47 o
   1  12   7      429.27      417.73     19.60 o
   2  12   7        2.99       -3.35      4.01 o
   3  12   7      153.23      163.68      9.61 o
   4  12   7      121.38      113.35      8.56 o
   5  12   7      198.65      199.74     11.12 o
   6  12   7      143.92      138.30     11.07 o
   7  12   7        0.80        4.03      6.96 o
  -7  13   7      362.26      333.22     20.42 o
  -6  13   7       25.70       34.91      7.91 o
  -5  13   7      605.50      626.16     27.37 o
  -4  13   7       19.21       21.74      7.29 o
  -3  13   7      960.02      880.86     31.55 o
  -2  13   7        4.03       -1.46      5.60 o
  -1  13   7      305.10      302.05     21.85 o
   0  13   7      136.77      124.13     10.50 o
   1  13   7        6.79       -3.81      7.04 o
   2  13   7        2.03       -0.56      4.40 o
   3  13   7       82.53       86.58      7.44 o
   4  13   7      117.70      121.59     13.59 o
   5  13   7      249.81      252.06     21.67 o
   6  13   7       47.05       41.81     13.18 o
  -6  14   7      269.14      268.99     18.92 o
  -5  14   7      116.80      120.98     13.54 o
  -4  14   7      772.76      762.84     30.19 o
  -3  14   7      211.25      226.20     15.18 o
  -2  14   7      500.82      476.15     21.59 o
  -1  14   7      264.66      259.84     15.55 o
   0  14   7      111.70      130.91     11.02 o
   1  14   7      264.11      259.40     14.77 o
   2  14   7       37.94       34.71      6.78 o
   3  14   7      128.98      134.94     13.39 o
   4  14   7      129.87      154.45     23.83 o
   5  14   7      186.04      203.06     12.67 o
  -5  15   7      259.63      290.40     30.34 o
  -4  15   7       16.49        6.60      7.72 o
  -3  15   7      338.69      357.78     24.56 o
  -2  15   7       31.25       31.24      8.04 o
  -1  15   7      193.53      192.52     14.02 o
   0  15   7       14.78       14.39      6.84 o
   1  15   7        0.16       -5.68      5.68 o
   2  15   7       97.13       96.95     13.54 o
   3  15   7       40.05       46.34     11.74 o
   4  15   7       43.35       63.91      8.67 o
  -3  16   7       53.53       54.32     10.06 o
  -2  16   7      288.70      276.92     17.74 o
  -1  16   7       65.20       89.08     13.36 o
   0  16   7       99.80      107.83     11.71 o
   1  16   7       17.53       16.38      7.00 o
   2  16   7        2.69        2.26      6.34 o
 -10   0   8        0.96       -4.73      6.99 o
  -8   0   8      455.58      438.33     45.89 o
  -6   0   8      100.30       95.39      7.64 o
  -4   0   8      381.16      381.83     10.36 o
  -2   0   8     1893.61     1855.94     29.39 o
   0   0   8       55.09       59.55      5.03 o
   2   0   8     5992.67     5567.27    124.48 o
   4   0   8      770.38      786.16     25.73 o
   6   0   8     2189.44     2174.62     47.24 o
   8   0   8      247.56      224.38     15.52 o
  10   0   8      116.38      112.31     20.95 o
 -11   1   8      412.28      480.36     26.69 o
 -10   1   8        1.21        1.22      8.27 o
  -9   1   8      815.05      792.73     24.36 o
  -8   1   8      137.07      186.03     11.10 o
  -7   1   8     3335.48     3366.81     68.50 o
  -6   1   8      102.51      108.98      5.72 o
  -5   1   8     3936.34     3875.88     48.65 o
  -4   1   8      437.84      428.23      8.49 o
  -3   1   8     3375.09     3405.53     37.75 o
  -2   1   8     1388.84     1372.04     17.08 o
  -1   1   8      379.33      370.24      7.04 o
   0   1   8      431.94      445.82      7.82 o
   1   1   8       37.66       43.63      2.69 o
   2   1   8      138.49      155.95      9.02 o
   3   1   8     1335.20     1326.05     25.70 o
   4   1   8        7.88       13.55      3.58 o
   5   1   8     1649.72     1600.74     28.08 o
   6   1   8        0.52        8.50      3.23 o
   7   1   8      208.70      201.21      8.31 o
   8   1   8        9.81       23.80      5.12 o
   9   1   8      153.10      158.26     12.29 o
  10   1   8       24.04       25.28     10.46 o
 -11   2   8        0.03       -6.33      8.16 o
 -10   2   8      113.53      108.41     11.42 o
  -9   2   8       84.59      101.21      8.01 o
  -8   2   8      695.82      656.30     18.62 o
  -7   2   8        3.34       11.70      3.83 o
  -6   2   8      316.09      325.40     11.57 o
  -5   2   8      274.37      295.34     12.25 o
  -4   2   8      214.61      220.46      6.68 o
  -3   2   8       79.58      105.45     11.56 o
  -2   2   8      909.85      905.91     11.74 o
  -1   2   8      233.14      249.90      8.33 o
   0   2   8     4862.74     4954.67     55.51 o
   1   2   8      104.22      106.94      4.11 o
   2   2   8    11782.09    11192.48    170.80 o
   3   2   8       73.58       79.15      7.79 o
   4   2   8     5468.65     5347.19     86.17 o
   5   2   8      309.82      310.62      9.83 o
   6   2   8     5167.66     5036.75     67.57 o
   7   2   8       77.54       80.19      6.19 o
   8   2   8     1252.72     1299.59     30.20 o
   9   2   8        0.43       -1.01      5.44 o
  10   2   8      281.51      325.09     17.36 o
 -10   3   8       21.98       20.75      7.82 o
  -9   3   8      948.11      950.66     28.49 o
  -8   3   8       18.78       61.66      7.99 o
  -7   3   8     1411.98     1366.53     25.60 o
  -6   3   8      274.66      252.52      8.72 o
  -5   3   8     2445.48     2411.44     34.98 o
  -4   3   8      161.84      155.47      5.40 o
  -3   3   8     3306.48     3245.08     40.43 o
  -2   3   8      282.61      276.19      5.46 o
  -1   3   8      397.64      374.07      7.62 o
   0   3   8      720.99      707.20     10.89 o
   1   3   8       44.01       43.63      2.75 o
   2   3   8       76.46       93.34      4.04 o
   3   3   8      118.07      118.21      6.92 o
   4   3   8       13.21       23.95      4.73 o
   5   3   8       47.26       62.54      4.88 o
   6   3   8        0.03        9.97      4.42 o
   7   3   8      166.11      141.98      9.02 o
   8   3   8        3.79       18.08      5.91 o
   9   3   8        1.72        7.38      5.92 o
  10   3   8        7.98       15.49     10.29 o
 -10   4   8       31.60       20.77      7.72 o
  -9   4   8       47.81       41.45      7.34 o
  -8   4   8      126.29      122.80      8.95 o
  -7   4   8       29.56       33.26      3.72 o
  -6   4   8      353.83      337.80      8.83 o
  -5   4   8      267.85      275.08      8.11 o
  -4   4   8      185.17      178.10      5.27 o
  -3   4   8      726.67      793.27     15.44 o
  -2   4   8      665.68      642.30     10.97 o
  -1   4   8      983.88      972.91     14.68 o
   0   4   8      768.78      786.01     12.53 o
   1   4   8     2689.59     2672.09     32.07 o
   2   4   8      797.36      817.17     12.50 o
   3   4   8      548.04      586.09     14.48 o
   4   4   8     2294.50     2242.95     62.85 o
   5   4   8      377.04      343.19     15.93 o
   6   4   8     1536.33     1570.77     32.18 o
   7   4   8       23.34       24.74      5.67 o
   8   4   8      624.58      602.27     22.25 o
   9   4   8        9.04       11.62      7.21 o
 -10   5   8        2.72        4.79      7.02 o
  -9   5   8      904.02      948.88     32.06 o
  -8   5   8        8.89       45.60      6.76 o
  -7   5   8     1869.48     1842.99     37.04 o
  -6   5   8      146.41      149.33      8.29 o
  -5   5   8     2738.83     2712.20     32.91 o
  -4   5   8      897.85      888.37     13.26 o
  -3   5   8     2065.47     2043.67     25.11 o
  -2   5   8     1331.72     1334.58     18.73 o
  -1   5   8     1024.55      984.34     15.89 o
   0   5   8      705.26      704.61     11.51 o
   1   5   8       68.08       63.21      3.77 o
   2   5   8     1778.35     1752.73     26.50 o
   3   5   8      656.45      691.92     17.06 o
   4   5   8       49.49       55.41      7.28 o
   5   5   8      481.35      483.01     17.49 o
   6   5   8       53.41       61.36      7.61 o
   7   5   8      554.22      551.76     21.90 o
   8   5   8       43.13       36.90      8.70 o
   9   5   8       19.38       20.23      7.78 o
 -10   6   8       44.13       61.32     12.59 o
  -9   6   8       19.39       23.59      6.48 o
  -8   6   8      181.39      171.23     12.46 o
  -7   6   8        0.37        1.13      4.28 o
  -6   6   8      497.72      499.07     12.42 o
  -5   6   8       38.86       43.09      4.04 o
  -4   6   8       96.16       88.12      4.79 o
  -3   6   8      245.02      304.67      8.69 o
  -2   6   8      336.80      325.82      6.98 o
  -1   6   8        4.55       14.68      4.48 o
   0   6   8      619.55      642.12     10.68 o
   1   6   8       42.97       52.50      3.63 o
   2   6   8     2720.90     2709.46     38.43 o
   3   6   8      160.14      172.78      7.13 o
   4   6   8     4231.06     4004.69     77.37 o
   5   6   8       46.36       60.14      7.03 o
   6   6   8     1777.42     1678.32     40.33 o
   7   6   8       68.84       73.11      9.15 o
   8   6   8      658.66      612.10     22.87 o
   9   6   8       61.33       76.46     10.28 o
 -10   7   8       10.07       11.40      8.06 o
  -9   7   8      245.51      217.99     14.48 o
  -8   7   8        6.07       25.53      6.21 o
  -7   7   8     1110.61     1130.21     37.74 o
  -6   7   8      146.49      151.99      7.06 o
  -5   7   8      790.81      790.82     25.20 o
  -4   7   8      223.92      213.17      6.90 o
  -3   7   8      683.30      665.36     14.18 o
  -2   7   8     1864.04     1795.98     23.27 o
  -1   7   8      364.86      369.10      7.98 o
   0   7   8     1225.69     1196.49     20.70 o
   1   7   8        5.71        8.35      2.43 o
   2   7   8      330.25      329.58      8.60 o
   3   7   8       19.20       26.20      3.69 o
   4   7   8      116.20      112.67      7.13 o
   5   7   8      102.43       85.24      7.96 o
   6   7   8        7.12       15.96      5.84 o
   7   7   8        1.69        9.26      5.83 o
   8   7   8       67.27       92.19     10.06 o
   9   7   8        4.40        2.69      6.85 o
  -9   8   8       10.79        7.19      6.78 o
  -8   8   8       69.55       80.45      9.41 o
  -7   8   8      106.88       96.92      7.66 o
  -6   8   8        6.48        3.05      3.31 o
  -5   8   8      191.81      200.65      7.17 o
  -4   8   8       24.25       21.38      3.80 o
  -3   8   8     2018.42     2035.96     32.80 o
  -2   8   8     1385.38     1365.30     23.66 o
  -1   8   8     2026.42     1960.58     35.37 o
   0   8   8     1173.83     1163.78     19.90 o
   1   8   8     2006.64     1982.82     28.87 o
   2   8   8     3089.10     2993.05     41.85 o
   3   8   8      280.00      267.57      8.23 o
   4   8   8     1708.15     1738.78     28.27 o
   5   8   8      110.98      117.78      7.92 o
   6   8   8     1000.84      967.78     27.88 o
   7   8   8       33.84       35.80      7.46 o
   8   8   8      349.81      368.41     18.07 o
  -9   9   8      401.59      464.39     20.64 o
  -8   9   8       33.27       39.31      6.73 o
  -7   9   8     1126.19     1121.49     25.68 o
  -6   9   8       42.57       54.04      6.37 o
  -5   9   8      899.60      918.64     25.92 o
  -4   9   8      146.84      155.47      7.09 o
  -3   9   8     1372.42     1396.18     43.51 o
  -2   9   8      725.18      739.66     17.65 o
  -1   9   8      137.27      143.03      6.91 o
   0   9   8      875.42      899.93     19.69 o
   1   9   8      399.12      397.41     10.15 o
   2   9   8      280.15      283.16      7.82 o
   3   9   8      177.65      192.73      7.10 o
   4   9   8       84.36       85.79      5.84 o
   5   9   8      546.42      513.66     17.06 o
   6   9   8        5.47        3.96      6.90 o
   7   9   8      177.65      184.18     12.61 o
   8   9   8       81.14       86.56     10.32 o
  -8  10   8        9.35        2.98     10.79 o
  -7  10   8        1.48        1.15      5.53 o
  -6  10   8       11.42        7.95      5.00 o
  -5  10   8       15.83       19.76      6.58 o
  -4  10   8        1.15        8.90      5.00 o
  -3  10   8      368.98      404.65     12.93 o
  -2  10   8       70.89       89.03      7.34 o
  -1  10   8      151.50      165.46      9.36 o
   0  10   8      602.32      626.21     15.57 o
   1  10   8      631.61      610.42     16.95 o
   2  10   8      607.73      594.85     11.45 o
   3  10   8      126.36      128.51      5.73 o
   4  10   8      614.69      599.91     15.79 o
   5  10   8        2.04        4.61      3.86 o
   6  10   8      308.71      309.04     12.78 o
   7  10   8       80.47       88.57      9.81 o
   8  10   8      151.53      192.49     24.56 o
  -8  11   8        0.45       12.98      8.78 o
  -7  11   8      247.76      232.86     17.34 o
  -6  11   8      191.63      219.55     13.57 o
  -5  11   8      364.95      341.53     15.85 o
  -4  11   8      789.16      801.09     41.08 o
  -3  11   8      178.46      169.36     12.74 o
  -2  11   8      941.33      883.86     30.55 o
  -1  11   8      105.36      108.19      8.38 o
   0  11   8      983.87      941.86     29.52 o
   1  11   8       32.44       32.26      5.61 o
   2  11   8      709.41      707.80     17.82 o
   3  11   8        1.21        0.83      3.95 o
   4  11   8       40.38       42.66      4.37 o
   5  11   8        4.76        2.98      3.60 o
   6  11   8        5.25        7.92      5.02 o
   7  11   8        0.65        7.69      6.40 o
  -7  12   8        0.48       -2.84      7.94 o
  -6  12   8       60.90       78.75      9.67 o
  -5  12   8      222.27      228.17     15.56 o
  -4  12   8      151.01      140.58     12.84 o
  -3  12   8      789.42      729.54     28.08 o
  -2  12   8       46.03       54.78      9.03 o
  -1  12   8     1187.30     1110.57     38.70 o
   0  12   8      799.46      824.85     23.45 o
   1  12   8     1071.12     1042.76     27.58 o
   2  12   8      448.55      450.90     20.27 o
   3  12   8      460.17      495.96     26.29 o
   4  12   8     1157.11     1197.15     30.28 o
   5  12   8       15.96       28.80      9.09 o
   6  12   8      327.20      342.63     15.60 o
  -6  13   8        3.00       -1.53      7.15 o
  -5  13   8      346.12      317.60     31.07 o
  -4  13   8       45.62       38.85      8.76 o
  -3  13   8       60.55       45.28      8.84 o
  -2  13   8      373.59      362.21     18.77 o
  -1  13   8       75.45       66.23      8.93 o
   0  13   8      379.96      375.58     18.30 o
   1  13   8       64.50       72.15      9.01 o
   2  13   8      183.56      166.23     10.33 o
   3  13   8       14.54        6.88      8.94 o
   4  13   8       17.99       14.55      6.67 o
   5  13   8        4.02        2.41     11.19 o
  -5  14   8      135.91      134.32     14.34 o
  -4  14   8       22.08       29.08      9.39 o
  -3  14   8      385.15      368.18     25.47 o
  -2  14   8        3.68        1.08      5.87 o
  -1  14   8      786.31      779.54     29.31 o
   0  14   8       48.57       59.50     10.65 o
   1  14   8      333.83      349.69     26.19 o
   2  14   8       12.26       11.70      9.39 o
   3  14   8      143.93      154.33     18.93 o
   4  14   8       49.43       52.04      8.26 o
   5  14   8        6.11        3.87      6.39 o
  -4  15   8      405.68      416.02     22.52 o
  -3  15   8       70.97       90.06     11.57 o
  -2  15   8      944.08      945.97     34.63 o
  -1  15   8       50.09       56.99      9.51 o
   0  15   8      834.00      825.63     30.71 o
   1  15   8       23.30       28.53      7.81 o
   2  15   8      289.43      327.13     17.30 o
   3  15   8       42.38       44.75      8.41 o
  -2  16   8      148.64      159.98     19.86 o
  -1  16   8      298.05      292.30     19.69 o
   0  16   8      166.87      218.56     15.61 o
   1  16   8      213.42      231.62     15.68 o
  -9   0   9      110.43      115.77     29.97 o
  -7   0   9      171.41      156.85     12.62 o
  -5   0   9     3632.69     3612.70     70.66 o
  -3   0   9      435.20      458.49     11.14 o
  -1   0   9      139.99      155.68      6.67 o
   1   0   9       22.80       26.67      3.89 o
   3   0   9     2444.65     2311.07     58.95 o
   5   0   9     3074.47     2981.31     74.63 o
   7   0   9     2219.86     2251.70     50.55 o
   9   0   9     1354.25     1378.81     65.83 o
 -10   1   9       75.08       92.96     13.50 o
  -9   1   9       11.24       14.42      6.27 o
  -8   1   9      877.81      877.17     26.73 o
  -7   1   9        6.05        5.68      5.07 o
  -6   1   9     2789.43     2787.55     49.68 o
  -5   1   9      369.92      368.40     13.04 o
  -4   1   9     4740.15     4800.43     55.46 o
  -3   1   9     1732.20     1717.50     22.90 o
  -2   1   9     5627.72     5718.95     57.56 o
  -1   1   9     1236.68     1208.61     20.65 o
   0   1   9     1088.78     1167.29     17.26 o
   1   1   9     1349.02     1313.46     21.18 o
   2   1   9      515.30      508.31     13.09 o
   3   1   9      699.79      767.74     17.68 o
   4   1   9       24.63       25.23      4.13 o
   5   1   9      145.75      165.49      9.07 o
   6   1   9      494.26      479.30     14.54 o
   7   1   9        0.02        4.36      4.23 o
   8   1   9      141.35      146.24      9.95 o
   9   1   9        6.45        7.33      6.98 o
 -10   2   9       14.58       20.23      9.32 o
  -9   2   9       13.57        6.41      5.72 o
  -8   2   9       14.19       19.06      5.19 o
  -7   2   9        0.48        4.56      3.66 o
  -6   2   9        2.74        5.04      3.33 o
  -5   2   9      165.62      167.02      7.20 o
  -4   2   9       28.16       34.58      3.51 o
  -3   2   9        5.55        8.20      3.08 o
  -2   2   9       12.70       12.66      2.02 o
  -1   2   9      176.61      193.81      5.40 o
   0   2   9     1551.80     1561.33     20.42 o
   1   2   9      170.59      152.73      5.13 o
   2   2   9      253.33      270.43      7.68 o
   3   2   9      497.32      472.29     16.90 o
   4   2   9      192.71      186.65      8.33 o
   5   2   9      806.32      816.88     17.70 o
   6   2   9       29.65       32.11      4.66 o
   7   2   9      566.94      555.44     21.59 o
   8   2   9       20.54       35.71      6.83 o
   9   2   9      610.99      653.68     25.30 o
 -10   3   9       73.95       75.22     12.76 o
  -9   3   9       62.53       61.00      5.09 o
  -8   3   9     1236.38     1230.69     24.88 o
  -7   3   9        0.14       -0.56      3.35 o
  -6   3   9     1463.30     1437.32     30.68 o
  -5   3   9       10.23       11.56      3.15 o
  -4   3   9     5685.32     5631.23     67.93 o
  -3   3   9      146.03      151.20      5.68 o
  -2   3   9     5011.07     5001.00     65.23 o
  -1   3   9     1030.44     1022.63     15.70 o
   0   3   9     5719.46     5868.73     70.43 o
   1   3   9     1217.22     1248.91     18.51 o
   2   3   9      139.51      149.08      6.99 o
   3   3   9     1150.75     1201.18     24.19 o
   4   3   9      167.58      173.27      8.03 o
   5   3   9      622.58      613.86     16.11 o
   6   3   9      325.89      326.57     13.40 o
   7   3   9       93.47       96.99      8.29 o
   8   3   9      247.57      236.18     12.29 o
   9   3   9        0.10       -5.21      6.21 o
 -10   4   9       26.77       23.52      8.39 o
  -9   4   9        1.52       10.50      6.79 o
  -8   4   9       86.55       97.08      5.66 o
  -7   4   9      627.26      605.27     13.04 o
  -6   4   9      303.93      294.02      8.61 o
  -5   4   9      789.70      809.58     14.15 o
  -4   4   9       45.46       43.54      3.32 o
  -3   4   9     1984.76     1934.77     24.50 o
  -2   4   9       17.49       16.29      2.73 o
  -1   4   9     1359.36     1335.27     20.74 o
   0   4   9       20.91       28.12      2.99 o
   1   4   9      327.42      311.63      7.96 o
   2   4   9      178.31      201.03      6.45 o
   3   4   9      716.06      692.02     39.97 o
   4   4   9      149.08      123.97     10.32 o
   5   4   9     2831.57     2712.73     56.93 o
   6   4   9        2.35        7.36      6.20 o
   7   4   9     1477.59     1499.13     32.90 o
   8   4   9        7.27       30.54      7.69 o
   9   4   9     1034.36     1042.34     64.34 o
 -10   5   9       23.71       20.14      7.93 o
  -9   5   9       90.79       76.70     13.29 o
  -8   5   9      381.05      378.10     15.02 o
  -7   5   9       36.20       31.90      5.80 o
  -6   5   9      987.99      966.90     16.69 o
  -5   5   9       95.06       89.58      4.21 o
  -4   5   9     4658.76     4537.77     51.94 o
  -3   5   9      126.48      140.73      4.65 o
  -2   5   9     2305.88     2261.04     32.10 o
  -1   5   9        9.62       26.28      3.80 o
   0   5   9     6058.96     6028.86     77.32 o
   1   5   9       98.23      111.44      4.74 o
   2   5   9      968.28      960.05     16.35 o
   4   5   9      248.72      220.18     11.18 o
   5   5   9      198.09      191.83     11.30 o
   6   5   9       14.02       16.55      5.83 o
   7   5   9       42.81       29.46      7.36 o
   8   5   9       52.63       54.12      8.90 o
   9   5   9        3.13       12.02      7.42 o
 -10   6   9       53.65       67.31     26.18 o
  -9   6   9       15.41       13.09      6.14 o
  -8   6   9       12.19       16.01      5.61 o
  -7   6   9       46.39       46.41      6.44 o
  -6   6   9       13.76       16.25      4.09 o
  -5   6   9      239.97      242.22      9.16 o
  -4   6   9      282.91      275.33      6.27 o
  -3   6   9      371.79      385.56      8.20 o
  -2   6   9      537.69      541.84     10.81 o
  -1   6   9       24.70       34.50      3.07 o
   0   6   9      781.56      790.67     13.77 o
   1   6   9       30.49       40.50      4.04 o
   2   6   9     1225.42     1223.18     22.69 o
   3   6   9      168.36      171.96      7.52 o
   4   6   9      609.09      602.81     19.30 o
   5   6   9     1297.36     1249.76     32.08 o
   6   6   9      165.06      170.24     19.10 o
   7   6   9      775.94      750.62     25.11 o
   8   6   9       65.07       72.41      9.62 o
   9   6   9      349.31      390.40     21.35 o
  -9   7   9      163.79      169.56     13.54 o
  -8   7   9      346.74      366.06     16.63 o
  -7   7   9       13.51        6.13      4.90 o
  -6   7   9     1944.03     1969.10     31.57 o
  -5   7   9        0.24       -0.23      2.89 o
  -4   7   9     2635.68     2600.10     41.44 o
  -3   7   9      221.07      221.25      7.94 o
  -2   7   9     2523.63     2551.13     32.43 o
  -1   7   9      853.67      844.85     14.28 o
   0   7   9     1263.70     1228.07     21.81 o
   1   7   9     1517.08     1489.21     25.87 o
   2   7   9      485.91      483.06     12.28 o
   3   7   9      181.49      225.40      7.86 o
   4   7   9      133.30      142.11      9.90 o
   5   7   9      316.93      309.71     14.21 o
   6   7   9       86.63       84.08     12.33 o
   7   7   9        0.44        2.25      5.65 o
   8   7   9      199.09      209.21     14.12 o
  -9   8   9        2.53       -1.36      6.57 o
  -8   8   9      118.67      125.09     11.18 o
  -7   8   9        1.40        5.13      4.38 o
  -6   8   9      111.89      118.66      6.49 o
  -5   8   9       53.18       63.91      5.60 o
  -4   8   9       51.84       55.06      5.51 o
  -3   8   9      115.90      117.22      6.02 o
  -2   8   9        3.30        6.00      3.50 o
  -1   8   9        3.77        3.58      2.21 o
   0   8   9      430.11      430.26     10.40 o
   1   8   9       67.28       66.06      4.90 o
   2   8   9      159.55      157.15      6.36 o
   3   8   9      404.27      413.21     10.77 o
   4   8   9      160.47      171.37      8.89 o
   5   8   9      392.57      371.51     15.68 o
   6   8   9       47.04       55.61      8.04 o
   7   8   9      663.98      657.53     23.89 o
   8   8   9        8.23        9.49      7.18 o
  -9   9   9      104.37       93.28     10.92 o
  -8   9   9      175.43      183.41     11.42 o
  -7   9   9       58.79       57.96      6.47 o
  -6   9   9      800.39      833.20     26.03 o
  -5   9   9        0.01        5.82      3.81 o
  -4   9   9      602.87      591.29     14.44 o
  -3   9   9      253.29      248.90     10.23 o
  -2   9   9     1953.80     1926.28     43.81 o
  -1   9   9      687.16      603.60     18.68 o
   0   9   9      379.48      366.96      9.18 o
   1   9   9     1478.35     1438.66     22.58 o
   2   9   9      194.27      200.86      7.03 o
   3   9   9      987.43     1036.75     19.10 o
   4   9   9        1.46       12.00      9.16 o
   5   9   9      381.27      413.63     14.41 o
   6   9   9        6.75        5.37      5.59 o
   7   9   9      125.37      135.48     11.46 o
   8   9   9       16.45        1.34     16.61 o
  -8  10   9      183.13      169.73     12.67 o
  -7  10   9       46.98       48.85      8.04 o
  -6  10   9       91.34       98.66     10.11 o
  -5  10   9       54.81       70.97      8.62 o
  -4  10   9       38.76       45.79      6.85 o
  -3  10   9      180.95      193.36      9.27 o
  -2  10   9      415.75      424.65     15.70 o
  -1  10   9       23.42       33.43      8.89 o
   0  10   9     1361.62     1391.38     28.14 o
   1  10   9       53.64       56.73      5.57 o
   2  10   9      960.53      920.93     16.36 o
   3  10   9      379.33      390.61     10.19 o
   4  10   9     1211.68     1223.71     23.67 o
   5  10   9      298.83      308.68     12.35 o
   6  10   9      124.32      139.85      9.37 o
   7  10   9      472.00      518.09     20.81 o
  -8  11   9      209.41      220.70     18.00 o
  -7  11   9      218.03      186.34     16.14 o
  -6  11   9      539.68      518.17     21.00 o
  -5  11   9      224.00      216.52     14.85 o
  -4  11   9      955.46     1002.01     28.52 o
  -3  11   9        1.69        3.78      5.72 o
  -2  11   9      714.10      702.70     21.47 o
  -1  11   9        4.19       10.43      4.99 o
   0  11   9      585.63      571.46     18.73 o
   1  11   9      172.67      165.49     10.20 o
   2  11   9      115.83      120.92      7.82 o
   3  11   9      419.54      441.32      9.87 o
   4  11   9        7.84       12.22      3.79 o
   5  11   9       88.94      100.30      6.72 o
   6  11   9       29.06       28.62      7.00 o
   7  11   9       51.76       35.79     11.28 o
  -7  12   9        1.04       10.11      8.48 o
  -6  12   9       80.49       86.64     10.22 o
  -5  12   9        2.36       10.70      7.48 o
  -4  12   9        7.82       10.46     11.01 o
  -3  12   9        3.89       14.08      7.22 o
  -2  12   9       95.51       87.39     10.47 o
  -1  12   9       18.64       18.79      6.84 o
   0  12   9      480.54      475.87     22.06 o
   1  12   9        1.02       -4.57      4.57 o
   2  12   9      461.17      483.27     17.94 o
   3  12   9       29.62       31.57      8.55 o
   4  12   9      544.06      526.22     28.24 o
   5  12   9       98.92       95.79      9.26 o
   6  12   9       91.88       95.97     12.02 o
  -6  13   9       72.38       90.38     13.00 o
  -5  13   9        9.48        7.81      8.49 o
  -4  13   9      338.19      349.83     20.02 o
  -3  13   9      171.04      168.67     13.87 o
  -2  13   9      194.98      184.61     14.13 o
  -1  13   9      656.44      631.52     25.75 o
   0  13   9      454.08      460.97     21.26 o
   1  13   9     1472.61     1474.36     50.25 o
   2  13   9      292.13      309.52     14.52 o
   3  13   9      850.12      872.93     30.85 o
   4  13   9      125.24      121.74     11.59 o
   5  13   9      428.34      433.95     21.05 o
  -5  14   9        7.69        5.87      8.06 o
  -4  14   9        1.53       -6.41      6.41 o
  -3  14   9       26.05       31.43      9.57 o
  -2  14   9      171.10      163.93     14.02 o
  -1  14   9        2.05        9.77      7.27 o
   0  14   9      543.18      582.08     24.89 o
   1  14   9       18.79       19.26      7.89 o
   2  14   9      643.59      633.27     25.68 o
   3  14   9      131.28      154.54     13.72 o
   4  14   9      273.30      281.57     25.46 o
  -3  15   9        0.68        5.15      7.35 o
  -2  15   9      327.57      343.30     20.17 o
  -1  15   9      114.46      121.81     18.96 o
   0  15   9       85.88      100.71     11.63 o
   1  15   9      193.01      214.98     15.15 o
   2  15   9       89.72       96.58     11.15 o
 -10   0  10      401.78      473.61     36.49 o
  -8   0  10      299.95      309.21     27.09 o
  -6   0  10      644.99      613.37     33.61 o
  -4   0  10      351.94      339.29     12.99 o
  -2   0  10       71.03       88.29      4.99 o
   0   0  10       35.68       36.52      4.82 o
   2   0  10      368.34      371.03     31.62 o
   4   0  10       20.00       13.55      6.86 o
   6   0  10      250.04      283.20     13.74 o
   8   0  10      227.22      271.61     17.64 o
 -10   1  10       17.97        7.93      9.04 o
  -9   1  10        0.78        1.21      5.66 o
  -8   1  10       86.17       91.31      9.13 o
  -7   1  10      251.12      253.43     14.59 o
  -6   1  10       59.34       61.10      6.83 o
  -5   1  10     2454.46     2475.46     44.64 o
  -4   1  10       85.79       92.41      5.71 o
  -3   1  10     3869.11     3952.10     53.54 o
  -2   1  10       82.63       79.74      4.41 o
  -1   1  10     8101.38     7975.31    102.30 o
   0   1  10      116.59      128.08      7.90 o
   1   1  10     3580.98     3416.67     57.23 o
   2   1  10     1487.02     1438.44     28.11 o
   3   1  10     2844.87     2697.54     47.54 o
   4   1  10      381.33      369.23     12.23 o
   5   1  10      383.36      407.62     13.54 o
   6   1  10      447.59      445.21     12.32 o
   7   1  10       24.87       40.22      5.62 o
   8   1  10      144.83      147.47     12.31 o
   9   1  10       71.29       98.25     14.44 o
 -10   2  10      274.87      305.95     20.94 o
  -9   2  10       32.56       29.90      7.17 o
  -8   2  10       74.11       70.15     10.24 o
  -7   2  10       89.83      103.44      9.67 o
  -6   2  10       42.61       43.62      6.59 o
  -5   2  10       58.52       55.46      5.51 o
  -4   2  10      991.67     1005.39     18.10 o
  -3   2  10      512.36      503.11     11.06 o
  -2   2  10     3633.77     3611.33     49.52 o
  -1   2  10      161.73      152.48      5.52 o
   0   2  10     3186.63     3196.31     40.93 o
   1   2  10        0.52        1.42      2.31 o
   2   2  10     1937.52     1801.16     33.43 o
   3   2  10       10.02       28.71      4.38 o
   4   2  10       41.44       39.19      4.85 o
   5   2  10       36.89       34.40      5.04 o
   6   2  10      137.14      150.07      7.81 o
   7   2  10       17.13       25.86      6.09 o
   8   2  10      488.79      515.96     18.11 o
   9   2  10       37.38       48.56      9.31 o
 -10   3  10        7.80        6.76      8.53 o
  -9   3  10        4.34        5.22      4.15 o
  -8   3  10       42.10       45.83     11.58 o
  -7   3  10       16.84       18.34      4.50 o
  -6   3  10      231.31      216.75      9.82 o
  -5   3  10     1327.31     1306.82     30.69 o
  -4   3  10      188.76      185.59      6.87 o
  -3   3  10     2369.68     2395.53     34.65 o
  -2   3  10      444.42      413.29      9.99 o
  -1   3  10    10384.03    10147.39    127.41 o
   0   3  10      125.70      134.85      5.97 o
   1   3  10     7407.07     7287.76     87.06 o
   2   3  10       50.63       51.05      6.33 o
   3   3  10     3304.53     3263.61     62.90 o
   4   3  10        3.30        2.83      3.76 o
   5   3  10      901.52      913.48     25.42 o
   6   3  10       48.31       56.12      6.72 o
   7   3  10      111.54      121.91     13.86 o
   8   3  10       21.30       22.01      6.61 o
   9   3  10       28.87       40.48      9.07 o
 -10   4  10      293.21      314.06     21.45 o
  -9   4  10       36.57       29.79      8.32 o
  -8   4  10      391.38      395.02     10.05 o
  -7   4  10       90.47       96.88      5.72 o
  -6   4  10        2.72        4.55      3.09 o
  -5   4  10      150.57      167.09      6.38 o
  -4   4  10       53.41       62.56      4.10 o
  -3   4  10        9.08       14.75      2.72 o
  -2   4  10      886.27      861.71     16.01 o
  -1   4  10      909.93      874.07     15.65 o
   0   4  10      409.48      433.32      9.85 o
   1   4  10      230.50      236.58      7.23 o
   2   4  10      414.55      399.06     11.15 o
   3   4  10     1141.27     1108.52     26.02 o
   4   4  10        2.88        5.56      5.71 o
   5   4  10      768.50      734.91     22.81 o
   6   4  10       16.76       24.30      6.52 o
   7   4  10      160.10      173.18     12.51 o
   8   4  10      257.99      270.35     17.49 o
   9   4  10       58.38       59.39     10.13 o
 -10   5  10       59.71       64.50     10.28 o
  -9   5  10       43.80       38.63      8.53 o
  -8   5  10       80.98       91.59      8.61 o
  -7   5  10      131.95      145.11      9.37 o
  -6   5  10      567.61      530.81     11.66 o
  -5   5  10     2306.68     2322.85     31.57 o
  -4   5  10       13.38       14.94      2.74 o
  -3   5  10     5467.03     5339.67     70.10 o
  -2   5  10       29.30       34.01      3.39 o
  -1   5  10     7506.99     7344.95     93.83 o
   0   5  10      598.47      613.96     12.22 o
   1   5  10     6211.21     6127.19     79.33 o
   2   5  10      183.50      175.17      8.33 o
   3   5  10     2976.36     2827.70     71.43 o
   4   5  10      911.67      853.47     24.34 o
   5   5  10      332.33      330.89     15.00 o
   6   5  10      297.63      295.34     15.12 o
   7   5  10        1.67        6.95      6.25 o
   8   5  10      158.23      172.13     13.48 o
   9   5  10       54.72       73.18     10.58 o
  -9   6  10       89.34       98.63     11.11 o
  -8   6  10      204.52      226.54     12.15 o
  -7   6  10      228.15      231.63     11.54 o
  -6   6  10        9.62       15.64      5.26 o
  -5   6  10      730.76      737.63     11.98 o
  -4   6  10      257.40      257.83      6.50 o
  -3   6  10      668.24      648.71     12.76 o
  -2   6  10      704.23      719.46     13.56 o
  -1   6  10      152.48      143.86      5.56 o
   0   6  10      788.23      806.50     14.58 o
   1   6  10      191.98      180.94      7.44 o
   2   6  10      355.19      356.12     10.75 o
   3   6  10      215.95      219.43     11.18 o
   4   6  10       36.01       30.68      6.23 o
   5   6  10       42.53       42.48     10.92 o
   6   6  10      126.62      139.40     12.43 o
   7   6  10      206.83      205.01     13.75 o
   8   6  10      313.29      311.83     17.09 o
  -9   7  10       16.21       18.96      8.25 o
  -8   7  10      108.41      123.49      9.55 o
  -7   7  10        7.72       13.17      5.50 o
  -6   7  10      231.12      234.86      9.56 o
  -5   7  10      166.99      166.28      7.11 o
  -4   7  10        5.07       14.26      3.84 o
  -3   7  10     1703.55     1651.95     22.93 o
  -2   7  10      271.66      284.80      7.52 o
  -1   7  10     1731.99     1679.77     28.34 o
   0   7  10      374.96      354.58     10.10 o
   1   7  10     2225.57     2162.14     35.58 o
   2   7  10       72.37       73.12      6.07 o
   3   7  10     2165.55     2109.01     44.28 o
   4   7  10      464.13      469.51     17.41 o
   5   7  10      422.58      422.89     17.30 o
   6   7  10      103.11      112.35     10.28 o
   7   7  10      115.39      116.30     11.01 o
   8   7  10      165.04      173.45     23.56 o
  -9   8  10      188.87      201.09     14.50 o
  -8   8  10       68.01       69.53      9.31 o
  -7   8  10      293.87      303.28     13.64 o
  -6   8  10       92.63      101.33      6.61 o
  -5   8  10      159.38      152.26      8.04 o
  -4   8  10       69.80       72.28      5.60 o
  -3   8  10       27.83       35.24      4.24 o
  -2   8  10       21.74       17.54      5.06 o
  -1   8  10      101.31      105.86      5.15 o
   0   8  10      917.93      911.60     17.97 o
   1   8  10     1155.48     1149.86     21.81 o
   2   8  10       42.92       49.11      5.36 o
   3   8  10     1341.64     1323.19     28.06 o
   4   8  10       30.55       26.61      5.37 o
   5   8  10      764.79      747.91     23.84 o
   6   8  10       36.58       42.17      7.63 o
   7   8  10      598.10      582.30     22.31 o
   8   8  10      142.35      173.02     13.42 o
  -8   9  10      190.29      186.59     13.53 o
  -7   9  10      394.39      393.10     17.59 o
  -6   9  10      425.83      439.25     17.50 o
  -5   9  10      483.02      495.02     14.89 o
  -4   9  10      376.75      356.30     13.20 o
  -3   9  10     1284.09     1279.75     40.10 o
  -2   9  10      140.80      137.67      9.35 o
  -1   9  10     1677.64     1599.77     37.63 o
   0   9  10        5.60        6.35      2.48 o
   1   9  10     1056.98     1024.49     18.10 o
   2   9  10      172.01      192.60      7.39 o
   3   9  10      456.37      461.13     12.66 o
   4   9  10      412.78      421.78     14.27 o
   5   9  10       96.24       90.54     12.23 o
   6   9  10      203.56      196.41     13.12 o
   7   9  10        7.63        6.96      6.69 o
  -8  10  10       73.83       95.57     13.79 o
  -7  10  10      416.69      408.73     24.75 o
  -6  10  10       56.23       49.23     10.06 o
  -5  10  10      592.26      551.79     20.91 o
  -4  10  10       11.18       14.35      4.89 o
  -3  10  10      433.71      427.48     16.32 o
  -2  10  10        6.26        7.14      4.91 o
  -1  10  10      156.16      160.55     10.12 o
   0  10  10       52.27       54.72      5.66 o
   1  10  10        6.68        4.65      2.74 o
   2  10  10        1.98        5.96      3.05 o
   3  10  10       60.62       69.99      6.46 o
   4  10  10       16.69       16.73      4.52 o
   5  10  10      376.58      360.01     13.84 o
   6  10  10       17.20       20.33      6.90 o
   7  10  10      136.12      139.06     11.81 o
  -7  11  10        7.12       -1.21      7.90 o
  -6  11  10      607.62      615.20     27.84 o
  -5  11  10       92.69       98.07     10.07 o
  -4  11  10      707.78      732.70     25.66 o
  -3  11  10      272.28      269.57     17.11 o
  -2  11  10       38.18       40.37      6.74 o
  -1  11  10      445.11      426.82     16.44 o
   0  11  10        3.88        9.08      5.21 o
   1  11  10      656.06      623.53     20.79 o
   2  11  10      496.34      501.33     15.81 o
   3  11  10      458.95      489.80     11.90 o
   4  11  10     1003.86     1014.96     20.58 o
   5  11  10      314.20      327.48     13.12 o
   6  11  10      670.00      731.59     30.19 o
  -6  12  10        1.06        6.02      7.90 o
  -5  12  10      364.38      348.86     21.27 o
  -4  12  10       12.34       14.54     15.35 o
  -3  12  10      231.86      215.12     15.71 o
  -2  12  10      143.31      132.22     13.00 o
  -1  12  10        0.02       -2.26      4.93 o
   0  12  10       11.35       11.67      5.58 o
   1  12  10      212.78      224.64     12.49 o
   2  12  10      125.51      105.39      9.54 o
   3  12  10      541.36      570.91     23.96 o
   4  12  10        3.26        5.95      6.74 o
   5  12  10      552.00      550.59     25.39 o
  -6  13  10      260.19      231.52     24.92 o
  -5  13  10      134.13      131.93     14.96 o
  -4  13  10      258.29      258.43     18.45 o
  -3  13  10      436.83      452.55     32.88 o
  -2  13  10      201.88      193.77     15.01 o
  -1  13  10      424.98      408.31     21.09 o
   0  13  10        0.91        3.16      6.48 o
   1  13  10      646.56      648.19     22.19 o
   2  13  10       70.09       72.27      8.56 o
   3  13  10      260.50      284.57     17.07 o
   4  13  10      197.57      239.72     15.94 o
  -4  14  10      111.96      126.45     14.27 o
  -3  14  10      152.89      160.12     14.67 o
  -2  14  10       61.83       68.80     18.60 o
  -1  14  10       26.18       25.74      8.64 o
   0  14  10       63.25       73.87     10.67 o
   1  14  10       63.52       68.55     13.00 o
   2  14  10       41.28       65.61      8.70 o
   3  14  10      273.18      277.16     24.56 o
  -2  15  10       53.29       60.10     10.54 o
  -1  15  10       90.01       76.97     21.85 o
   0  15  10       63.78       81.69     11.63 o
   1  15  10      143.06      174.56     14.81 o
  -9   0  11      583.07      620.07     40.83 o
  -7   0  11     1455.42     1274.02     57.17 o
  -5   0  11      831.72      867.75     41.58 o
  -3   0  11       65.84       72.87     17.33 o
  -1   0  11      878.04      835.76     31.83 o
   1   0  11     1003.26      950.53     29.66 o
   3   0  11     1731.46     1670.53     46.43 o
   5   0  11     1272.57     1178.19     37.65 o
   7   0  11       80.06       64.75     10.15 o
   9   0  11        8.86       26.00     15.89 o
 -10   1  11       80.74       71.37     12.89 o
  -9   1  11        0.02        2.33      5.99 o
  -8   1  11      486.47      513.20     19.48 o
  -7   1  11        7.88        2.65      5.05 o
  -6   1  11      218.40      216.89     11.74 o
  -5   1  11       51.12       43.64      6.18 o
  -4   1  11      125.93      131.96      7.52 o
  -3   1  11       45.85       72.26      5.82 o
  -2   1  11     1284.92     1274.55     21.34 o
  -1   1  11      198.36      179.44      7.15 o
   0   1  11     1153.83     1150.61     23.82 o
   1   1  11      222.29      195.85      8.43 o
   2   1  11     6088.45     5856.25     94.65 o
   3   1  11       57.90       73.96      6.09 o
   4   1  11     3285.96     3193.48     56.38 o
   5   1  11      122.82      134.72      8.41 o
   6   1  11     2241.07     2254.15     38.65 o
   7   1  11        0.50        2.74      4.93 o
   8   1  11      489.62      513.09     20.59 o
   9   1  11        9.16       15.08     10.28 o
 -10   2  11        0.24        7.42     12.46 o
  -9   2  11     1059.29     1081.70     30.24 o
  -8   2  11       35.59       67.01      8.42 o
  -7   2  11     1762.45     1771.86     41.04 o
  -6   2  11      246.00      243.00     12.08 o
  -5   2  11     1579.37     1619.58     32.47 o
  -4   2  11        3.82        2.48      3.25 o
  -3   2  11     1181.30     1185.01     20.27 o
  -2   2  11     1247.95     1213.58     22.37 o
  -1   2  11        2.61        1.88      3.03 o
   0   2  11        4.73        4.60      2.67 o
   1   2  11      500.69      488.89     13.64 o
   2   2  11       28.81       28.61      5.76 o
   3   2  11      688.73      693.41     17.73 o
   4   2  11      107.98       95.83      6.94 o
   5   2  11      624.93      642.22     27.09 o
   6   2  11       64.71       57.09      5.95 o
   7   2  11      105.42      124.39      9.44 o
   8   2  11       63.45       72.73      9.77 o
   9   2  11        0.65       -0.27      7.03 o
 -10   3  11      115.66      132.25     15.57 o
  -9   3  11       15.21       11.85      5.86 o
  -8   3  11      218.03      239.77     17.61 o
  -7   3  11      100.36       97.14      8.82 o
  -6   3  11        4.25        9.12      4.44 o
  -5   3  11      553.31      555.09     15.72 o
  -4   3  11      456.61      455.27     11.18 o
  -3   3  11      537.09      591.83     11.73 o
  -2   3  11     2565.45     2492.57     36.21 o
  -1   3  11      116.42      121.68      5.59 o
   0   3  11     7187.66     7075.91    100.00 o
   1   3  11      200.23      190.28     12.28 o
   2   3  11     8864.71     8385.00    149.72 o
   3   3  11      605.05      603.06     18.11 o
   4   3  11     3749.10     3702.07     72.11 o
   5   3  11       61.59       59.18      7.70 o
   6   3  11     1793.94     1816.95     37.61 o
   7   3  11      293.86      286.92     13.39 o
   8   3  11      377.64      404.07     16.55 o
   9   3  11       54.68       62.11     18.78 o
 -10   4  11       10.06        9.50      9.66 o
  -9   4  11      884.03      889.06     35.40 o
  -8   4  11        0.01        4.03      3.91 o
  -7   4  11      976.45      980.61     20.46 o
  -6   4  11       57.79       61.90      7.09 o
  -5   4  11      787.30      809.01     20.83 o
  -4   4  11      498.44      492.47     10.77 o
  -3   4  11      186.57      196.55      7.06 o
  -2   4  11     1209.60     1184.58     20.16 o
  -1   4  11      232.94      238.06     10.55 o
   0   4  11      470.77      458.88     10.65 o
   1   4  11     1603.96     1604.46     27.65 o
   2   4  11      739.67      729.69     19.61 o
   3   4  11     1563.37     1531.24     53.59 o
   4   4  11      251.96      267.08     15.96 o
   5   4  11      770.77      764.85     24.07 o
   6   4  11        6.03        6.40      4.99 o
   7   4  11      152.38      161.41     12.55 o
   8   4  11        1.84       11.22      7.21 o
  -9   5  11       11.34       -0.84     11.92 o
  -8   5  11      259.10      264.83     18.25 o
  -7   5  11       27.94       25.12      4.07 o
  -6   5  11      427.33      426.06     15.35 o
  -5   5  11      196.02      190.43      8.37 o
  -4   5  11       22.84       31.98      3.57 o
  -3   5  11      881.76      925.60     17.05 o
  -2   5  11      361.80      373.95      9.61 o
  -1   5  11      249.11      271.98      8.08 o
   0   5  11     1736.37     1733.76     26.84 o
   1   5  11      739.00      752.70     15.80 o
   2   5  11     2476.96     2415.86     71.97 o
   3   5  11      117.22      125.41     14.08 o
   4   5  11     2279.24     2162.67     48.37 o
   5   5  11        2.76       10.56      5.66 o
   6   5  11     1161.37     1144.90     32.43 o
   7   5  11       22.81       15.94      7.93 o
   8   5  11      249.53      268.91     21.75 o
  -9   6  11      423.87      464.43     24.91 o
  -8   6  11      117.75      148.33     10.64 o
  -7   6  11     1126.48     1097.51     27.16 o
  -6   6  11      256.10      248.71     11.59 o
  -5   6  11     1139.05     1152.93     17.21 o
  -4   6  11     1006.13     1012.40     18.08 o
  -3   6  11      243.42      241.53      7.67 o
  -2   6  11      280.14      279.23      8.13 o
  -1   6  11        1.28       -1.31      2.28 o
   0   6  11      243.14      248.15      7.54 o
   1   6  11      112.63      116.49      6.46 o
   2   6  11      211.48      223.59     17.29 o
   3   6  11      653.71      618.53     24.52 o
   4   6  11      158.97      140.65     10.86 o
   5   6  11      315.19      324.26     18.11 o
   6   6  11      595.24      575.37     21.53 o
   7   6  11       82.45       85.59     10.34 o
   8   6  11      247.66      227.34     15.27 o
  -9   7  11        3.36        5.10      7.15 o
  -8   7  11       18.27       13.59      6.08 o
  -7   7  11      232.30      231.34     12.03 o
  -6   7  11       18.62       20.06      5.12 o
  -5   7  11      144.84      155.37      8.22 o
  -4   7  11      216.15      215.16      7.70 o
  -3   7  11      963.41     1002.05     17.26 o
  -2   7  11     2203.05     2124.98     31.23 o
  -1   7  11      845.04      839.86     17.52 o
   0   7  11     2897.23     2919.64     46.22 o
   1   7  11      556.49      557.46     14.03 o
   2   7  11     3059.52     2966.35     61.00 o
   3   7  11       36.87       49.89      6.14 o
   4   7  11     2401.63     2296.00     51.30 o
   5   7  11       30.20       40.04     13.27 o
   6   7  11      953.89      898.12     28.31 o
   7   7  11       64.78       61.91      9.47 o
   8   7  11      129.58      119.78     12.88 o
  -8   8  11        5.19        7.88     11.50 o
  -7   8  11      665.90      715.36     18.92 o
  -6   8  11      184.01      210.46     11.70 o
  -5   8  11      349.40      352.80     12.05 o
  -4   8  11      397.56      390.14     12.12 o
  -3   8  11      202.71      227.09      9.77 o
  -2   8  11      978.01      944.19     17.80 o
  -1   8  11       13.19       12.36      3.23 o
   0   8  11     1476.55     1504.98     26.95 o
   1   8  11       97.98       89.00      8.03 o
   2   8  11      351.48      330.38     10.72 o
   3   8  11      146.05      150.14     11.47 o
   4   8  11       79.94       82.42      8.72 o
   5   8  11       13.74       22.99      9.08 o
   6   8  11        0.02       -0.08      5.71 o
   7   8  11       11.60       12.63      7.10 o
  -8   9  11       72.39       87.25     10.64 o
  -7   9  11      152.68      165.09     21.63 o
  -6   9  11       17.26       19.02      5.57 o
  -5   9  11      383.43      381.85     14.78 o
  -4   9  11      129.37      124.07      8.69 o
  -3   9  11     1124.74     1146.37     31.01 o
  -2   9  11       33.13       41.76      6.73 o
  -1   9  11      810.37      813.58     24.16 o
   0   9  11      125.67      122.89      6.49 o
   1   9  11      553.51      564.04     12.72 o
   2   9  11      340.73      340.74     10.03 o
   3   9  11        3.65        4.47      3.87 o
   4   9  11      570.07      589.22     17.76 o
   5   9  11        9.86        5.73      5.62 o
   6   9  11      439.65      453.51     21.91 o
   7   9  11      238.30      253.25     15.40 o
  -7  10  11      177.75      195.82     20.77 o
  -6  10  11      548.71      614.23     28.22 o
  -5  10  11      116.12      106.70     10.69 o
  -4  10  11      796.64      814.39     21.99 o
  -3  10  11       85.86       95.58      9.22 o
  -2  10  11     1253.04     1199.17     32.16 o
  -1  10  11       29.82       38.08      6.73 o
   0  10  11      236.25      227.60     13.19 o
   1  10  11       50.12       46.43      3.84 o
   2  10  11      146.83      153.51      6.75 o
   3  10  11       47.84       48.31      5.84 o
   4  10  11      164.81      191.90     10.24 o
   5  10  11       20.14       19.82      5.88 o
   6  10  11      218.67      241.81     14.89 o
  -7  11  11       91.56      100.97     16.97 o
  -6  11  11        2.58        0.41      7.90 o
  -5  11  11      681.12      686.06     24.56 o
  -4  11  11      231.70      246.32     17.74 o
  -3  11  11     1233.42     1178.68     41.17 o
  -2  11  11      309.05      314.40     18.76 o
  -1  11  11      673.65      647.51     33.87 o
   0  11  11      904.81      918.46     27.02 o
   1  11  11      377.25      385.81     16.64 o
   2  11  11      570.49      593.89     20.06 o
   3  11  11        8.37        6.73      3.59 o
   4  11  11      633.79      666.98     18.62 o
   5  11  11       16.23       30.03      7.24 o
   6  11  11      191.52      203.92     17.89 o
  -6  12  11      183.30      214.56     17.36 o
  -5  12  11      244.39      251.74     18.92 o
  -4  12  11      555.14      519.40     25.77 o
  -3  12  11       72.58       72.32     11.11 o
  -2  12  11      967.85      975.75     36.04 o
  -1  12  11       41.72       36.20      6.88 o
   0  12  11      571.56      580.06     24.47 o
   1  12  11       44.52       46.15      7.62 o
   2  12  11      304.14      308.34     22.21 o
   3  12  11        0.70       11.47      7.27 o
   4  12  11        0.36        0.43      6.81 o
   5  12  11        2.90        6.52      6.44 o
  -5  13  11      253.23      231.90     18.92 o
  -4  13  11      100.10       85.03     12.44 o
  -3  13  11      500.52      534.63     45.70 o
  -2  13  11       95.94       93.91     12.00 o
  -1  13  11      590.52      583.97     26.50 o
   0  13  11      223.14      232.56     16.48 o
   1  13  11      143.90      145.76     11.47 o
   2  13  11      163.82      175.91     14.23 o
   3  13  11        1.65       -0.55      7.11 o
   4  13  11      185.14      203.51     15.79 o
  -4  14  11      394.98      387.90     52.20 o
  -3  14  11       43.70       58.73     14.44 o
  -2  14  11      423.66      416.23     22.95 o
  -1  14  11        1.53        3.65      7.55 o
   0  14  11      505.29      564.51     26.37 o
   1  14  11        4.45        3.70      7.75 o
   2  14  11       18.70       23.13     10.11 o
 -10   0  12      183.96      151.32     23.47 o
  -8   0  12      903.69      821.71     46.27 o
  -6   0  12     3414.83     3361.23    117.94 o
  -4   0  12     6565.05     5987.39    188.33 o
  -2   0  12     6802.63     6679.39    293.44 o
   0   0  12     4711.12     4650.84    108.69 o
   2   0  12     1030.78     1006.53     32.18 o
   4   0  12      121.45      141.36     12.13 o
   6   0  12      249.98      226.72     15.74 o
   8   0  12      187.72      185.63     23.84 o
 -10   1  12        0.09        6.71      9.30 o
  -9   1  12      102.22       94.56     10.40 o
  -8   1  12       37.41       41.52     13.18 o
  -7   1  12      205.73      206.85     24.56 o
  -6   1  12       25.70       23.27      7.50 o
  -5   1  12     1575.39     1560.09     44.91 o
  -4   1  12      182.25      171.40     12.38 o
  -3   1  12     1053.00     1013.49     26.35 o
  -2   1  12       61.62       58.69      6.29 o
  -1   1  12      213.96      206.62      9.09 o
   0   1  12       67.79       72.37      5.82 o
   1   1  12      173.49      173.32      8.44 o
   2   1  12      125.42      127.71      7.92 o
   3   1  12      948.36      918.15     26.15 o
   4   1  12       41.36       46.28      6.36 o
   5   1  12     3013.54     2941.63     61.28 o
   6   1  12       92.13       90.94      7.15 o
   7   1  12     1052.69     1037.63     30.38 o
   8   1  12        5.72       24.10      7.81 o
 -10   2  12      120.01      123.82     15.81 o
  -9   2  12      111.50      122.27     14.81 o
  -8   2  12      869.71      897.63     27.00 o
  -7   2  12        1.37        1.30      5.28 o
  -6   2  12     1684.50     1664.84     39.14 o
  -5   2  12        0.06        1.16      4.56 o
  -4   2  12     2412.20     2346.33     56.07 o
  -3   2  12        6.22       13.45      3.99 o
  -2   2  12     2127.08     2074.81     50.65 o
  -1   2  12      279.25      252.82     11.31 o
   0   2  12      923.94      936.28     24.11 o
   1   2  12      361.81      336.04     13.09 o
   2   2  12       64.45       64.68      6.52 o
   3   2  12      131.81      170.43     11.61 o
   4   2  12      186.92      199.83     10.97 o
   5   2  12        9.00       12.53      5.41 o
   6   2  12      496.22      462.77     19.16 o
   7   2  12       41.80       57.64      7.73 o
   8   2  12      246.52      232.63     14.71 o
  -9   3  12       41.56       34.45     19.68 o
  -8   3  12       19.09       30.67      6.05 o
  -7   3  12      409.68      389.00     15.92 o
  -6   3  12      160.87      170.45     10.73 o
  -5   3  12      735.51      731.13     27.81 o
  -4   3  12      119.23      109.29      6.75 o
  -3   3  12      701.14      715.14     20.20 o
  -2   3  12        6.22       14.21      3.43 o
  -1   3  12      741.06      733.16     16.23 o
   0   3  12      596.39      649.91     23.34 o
   1   3  12       25.58       23.37      4.82 o
   2   3  12      181.83      182.78      9.72 o
   3   3  12      484.72      481.03     16.88 o
   4   3  12      504.89      504.87     17.28 o
   5   3  12      896.15      858.76     26.35 o
   6   3  12       31.13       33.75      7.62 o
   7   3  12      771.29      792.88     23.07 o
   8   3  12       68.57       96.91     11.34 o
  -9   4  12       25.87       21.14      9.87 o
  -8   4  12     1151.94     1140.90     24.46 o
  -7   4  12        0.02       -2.97      4.03 o
  -6   4  12     2142.84     2084.96     39.25 o
  -5   4  12       49.40       56.84      5.42 o
  -4   4  12     4347.46     4381.52     55.74 o
  -3   4  12      629.78      669.66     14.36 o
  -2   4  12     3510.28     3436.83     51.92 o
  -1   4  12      833.75      803.75     17.27 o
   0   4  12     1859.88     1871.37     34.93 o
   1   4  12      678.13      659.97     19.07 o
   2   4  12       71.70       76.28      6.80 o
   3   4  12      208.81      242.17     11.32 o
   4   4  12       96.32       95.55     11.11 o
   5   4  12       80.88       83.16      9.90 o
   6   4  12      230.82      223.39     14.26 o
   7   4  12       10.93       16.44      7.35 o
   8   4  12      166.56      146.39     17.59 o
  -9   5  12       13.70        4.51      8.78 o
  -8   5  12       32.75       28.99      9.57 o
  -7   5  12      201.36      206.23      8.12 o
  -6   5  12       48.14       53.39      5.26 o
  -5   5  12      324.63      320.83     11.95 o
  -4   5  12       33.75       37.59      4.44 o
  -3   5  12       39.34       36.97      4.15 o
  -2   5  12      648.68      644.18     13.72 o
  -1   5  12       92.39       97.01      6.72 o
   0   5  12      239.82      253.48     11.04 o
   1   5  12     1188.68     1162.09     29.01 o
   2   5  12      544.76      554.83     23.12 o
   3   5  12     1664.38     1504.14     45.30 o
   4   5  12      284.13      296.36     19.14 o
   5   5  12     1664.57     1579.40     40.03 o
   6   5  12        0.20       -0.15      6.04 o
   7   5  12     1233.72     1234.39     35.83 o
   8   5  12        0.89       15.26      7.83 o
  -9   6  12      108.06       89.97     16.79 o
  -8   6  12      554.17      568.85     26.82 o
  -7   6  12      246.14      245.41     28.57 o
  -6   6  12     1258.47     1320.91     38.54 o
  -5   6  12      122.72      136.04      6.52 o
  -4   6  12     2637.54     2629.99     43.74 o
  -3   6  12       15.56       26.04      3.74 o
  -2   6  12     1033.29     1042.31     18.85 o
  -1   6  12       28.40       28.11      3.79 o
   0   6  12      304.55      300.62     10.15 o
   1   6  12      656.70      651.31     20.26 o
   2   6  12       60.77       74.72      9.77 o
   3   6  12      285.93      346.30     50.21 o
   4   6  12      188.44      172.43     11.68 o
   5   6  12      591.93      566.21     21.21 o
   6   6  12      183.85      192.32     13.47 o
   7   6  12       45.94       55.76      9.65 o
  -8   7  12      141.83      146.47     33.22 o
  -7   7  12       97.87      121.21     12.14 o
  -6   7  12       26.99       37.96      7.40 o
  -5   7  12      452.69      485.52     16.30 o
  -4   7  12        7.24        9.51      2.88 o
  -3   7  12      566.67      546.36     11.98 o
  -2   7  12      319.84      306.31      8.78 o
  -1   7  12      344.40      341.30     10.70 o
   0   7  12      862.74      871.68     18.91 o
   1   7  12        8.62        8.35      4.23 o
   2   7  12     1190.61     1141.45     35.27 o
   3   7  12       39.80       47.73      7.29 o
   4   7  12      498.21      473.43     18.83 o
   5   7  12      350.11      337.33     16.42 o
   6   7  12       94.34       98.21     10.55 o
   7   7  12      368.91      364.11     19.84 o
  -8   8  12      228.85      290.02     27.09 o
  -7   8  12        6.18        1.88      6.14 o
  -6   8  12      626.27      693.61     28.50 o
  -5   8  12       35.12       44.06      6.55 o
  -4   8  12      903.18      916.02     22.76 o
  -3   8  12      263.90      285.47     14.35 o
  -2   8  12      980.88      977.53     19.16 o
  -1   8  12      702.74      651.13     15.05 o
   0   8  12      601.53      620.45     15.15 o
   1   8  12     1369.56     1331.18     25.67 o
   2   8  12      148.60      139.93      8.63 o
   3   8  12      408.29      454.46     15.39 o
   4   8  12        1.47       -2.88      5.34 o
   5   8  12       98.14       99.59      9.91 o
   6   8  12       20.71       29.26      7.64 o
   7   8  12        0.14       -4.45      6.59 o
  -8   9  12       82.97       97.05     17.87 o
  -7   9  12       72.33       90.36     19.86 o
  -6   9  12       32.36       28.19      9.06 o
  -5   9  12       15.27       19.36      6.73 o
  -4   9  12      153.02      156.54     11.57 o
  -3   9  12       24.86       29.34      6.84 o
  -2   9  12      260.60      260.71     22.41 o
  -1   9  12       11.97       11.27      3.04 o
   0   9  12     1589.34     1642.14     28.98 o
   1   9  12      405.10      396.93     11.12 o
   2   9  12      676.77      669.78     16.26 o
   3   9  12      929.27      931.49     26.67 o
   4   9  12      653.22      640.51     19.20 o
   5   9  12      725.37      724.59     25.00 o
   6   9  12       80.16      100.44     11.33 o
  -7  10  12       70.78       91.72     19.50 o
  -6  10  12      527.98      597.26     40.47 o
  -5  10  12       58.66       45.83     11.05 o
  -4  10  12      633.62      649.39     28.70 o
  -3  10  12      244.80      220.33     13.34 o
  -2  10  12      864.48      802.07     25.36 o
  -1  10  12      502.77      509.97     20.66 o
   0  10  12      597.45      600.02     19.09 o
   1  10  12      671.19      640.24     13.59 o
   2  10  12      109.97      114.66      6.69 o
   3  10  12      914.54      893.49     19.76 o
   4  10  12       22.16       21.97      5.80 o
   5  10  12      174.41      196.72     21.08 o
   6  10  12        1.03       -2.42      7.80 o
  -6  11  12       26.05       13.36     12.64 o
  -5  11  12        3.02       11.32      8.67 o
  -4  11  12      166.78      176.62     15.96 o
  -3  11  12       32.88       28.87      7.40 o
  -2  11  12      201.33      218.16     18.98 o
  -1  11  12        7.24        2.13      6.48 o
   0  11  12      705.57      724.71     24.06 o
   1  11  12        2.06        1.39      5.74 o
   2  11  12      233.94      251.97      8.89 o
   3  11  12      124.17      140.45      9.17 o
   4  11  12      309.19      331.03     16.30 o
   5  11  12       99.16       98.42     10.46 o
  -5  12  12       11.00       11.08      9.30 o
  -4  12  12      142.27      159.12     16.07 o
  -3  12  12      443.15      448.25     24.13 o
  -2  12  12       39.51       21.17      8.81 o
  -1  12  12      699.76      726.98     24.62 o
   0  12  12        2.67        7.34      6.19 o
   1  12  12      665.48      690.00     28.02 o
   2  12  12        3.86       14.51      7.65 o
   3  12  12      455.12      449.62     22.56 o
   4  12  12        4.54        5.49      8.06 o
  -4  13  12        6.83        4.08      9.93 o
  -3  13  12       37.62       39.41     12.10 o
  -2  13  12      291.62      322.33     20.56 o
  -1  13  12      196.77      245.33     18.05 o
   0  13  12      598.71      626.27     23.23 o
   1  13  12      110.33      120.67     13.06 o
   2  13  12      709.70      771.42     30.87 o
   3  13  12      162.77      190.14     15.62 o
  -3  14  12       51.75       53.80     15.89 o
  -2  14  12      171.63      166.72     15.92 o
  -1  14  12      271.27      278.08     19.33 o
   0  14  12       56.68       67.53     11.80 o
   1  14  12      536.38      564.01     34.69 o
  -9   0  13       12.29       21.66     13.36 o
  -7   0  13       40.54       45.86     14.44 o
  -5   0  13     1228.00     1230.28     54.98 o
  -3   0  13     2383.53     2307.14     83.73 o
  -1   0  13     3316.52     3262.80    160.49 o
   1   0  13     2321.72     2240.71     64.70 o
   3   0  13      749.98      781.26     28.92 o
   5   0  13       68.45       63.19     13.00 o
   7   0  13       61.15       76.30     17.51 o
  -9   1  13       17.78       12.05     16.61 o
  -8   1  13       84.06       94.55     19.14 o
  -7   1  13      195.37      216.61     16.47 o
  -6   1  13        0.54        9.74      7.40 o
  -5   1  13       82.14       89.62     10.46 o
  -4   1  13      246.68      221.35     14.39 o
  -3   1  13      414.34      395.91     18.26 o
  -2   1  13     1774.09     1660.67     38.04 o
  -1   1  13      329.17      317.69     13.34 o
   0   1  13      538.20      499.35     31.49 o
   1   1  13        5.36        0.97      3.86 o
   2   1  13      620.94      623.23     17.35 o
   3   1  13        2.61        5.31      5.93 o
   4   1  13        5.96        3.01      6.44 o
   5   1  13       84.23      102.59      9.43 o
   6   1  13      137.03      135.21      9.36 o
   7   1  13       40.36       59.32      9.56 o
   8   1  13      319.74      318.69     22.09 o
  -9   2  13        0.41        5.94      8.55 o
  -8   2  13       26.74       45.32      8.15 o
  -7   2  13      105.71       99.60     11.25 o
  -6   2  13       14.93       30.64      8.41 o
  -5   2  13     1711.73     1626.70     47.22 o
  -4   2  13        8.59       12.84      7.76 o
  -3   2  13     3286.56     3168.45     66.22 o
  -2   2  13      135.00      134.90      9.03 o
  -1   2  13     7409.43     7204.67    131.85 o
   0   2  13        1.35       -0.41      4.06 o
   1   2  13     6330.35     5922.30    110.08 o
   2   2  13      300.89      303.85     13.16 o
   3   2  13     3082.47     3103.45     63.32 o
   4   2  13        0.07       -1.26      4.54 o
   5   2  13      619.77      596.37     31.96 o
   6   2  13        0.39       -5.67      5.67 o
   7   2  13       86.06       93.71     12.13 o
   8   2  13        4.93        7.20      7.49 o
  -9   3  13        0.32        5.29      8.93 o
  -8   3  13       98.23       91.88      8.06 o
  -7   3  13       16.18       12.44      6.25 o
  -6   3  13       14.80       10.62      5.44 o
  -5   3  13       39.55       33.75     14.34 o
  -4   3  13       80.22       77.70      9.04 o
  -3   3  13        1.21        2.80      3.93 o
  -2   3  13      426.82      391.95     15.07 o
  -1   3  13      138.63      144.12     12.76 o
   0   3  13      750.13      754.41     21.59 o
   1   3  13      100.66      112.29      8.44 o
   2   3  13      112.57      110.63      8.41 o
   3   3  13       26.86       29.95      5.79 o
   4   3  13       51.20       42.54      9.30 o
   5   3  13       96.27       86.98     11.74 o
   6   3  13      229.36      216.68     14.09 o
   7   3  13        3.81        2.06      5.68 o
   8   3  13      430.60      484.02     44.80 o
  -9   4  13       21.70       18.40      9.83 o
  -8   4  13       39.25       51.91      7.56 o
  -7   4  13      241.06      277.20     11.40 o
  -6   4  13      286.62      305.16     12.02 o
  -5   4  13     1046.01     1026.38     23.70 o
  -4   4  13      166.97      168.74     10.27 o
  -3   4  13     1301.58     1317.58     28.03 o
  -2   4  13       56.12       56.78      5.87 o
  -1   4  13     1955.82     1874.73     35.81 o
   0   4  13        5.31        4.09      4.50 o
   1   4  13      710.06      648.68     19.64 o
   2   4  13        3.07        2.44      4.28 o
   3   4  13      382.33      362.27     42.27 o
   4   4  13      103.17      116.89     12.48 o
   5   4  13        9.88        2.34      5.89 o
   6   4  13       47.98       51.68      8.80 o
   7   4  13        0.24       -1.66      6.35 o
  -9   5  13      108.75      148.72     16.09 o
  -8   5  13       94.71      117.12     14.04 o
  -7   5  13      178.54      176.88      8.12 o
  -6   5  13        0.61        4.68      4.17 o
  -5   5  13      529.29      534.16     15.42 o
  -4   5  13      263.96      262.76      9.17 o
  -3   5  13      446.19      463.75     13.68 o
  -2   5  13      454.75      444.03     11.53 o
  -1   5  13        0.40        3.17      3.70 o
   0   5  13      809.47      816.59     19.72 o
   1   5  13        4.30        2.10      4.14 o
   2   5  13      305.97      303.71     17.62 o
   3   5  13      182.18      204.19     15.32 o
   4   5  13       55.41       67.36     11.19 o
   5   5  13      227.22      221.04     13.87 o
   6   5  13       23.40       33.49     10.36 o
   7   5  13      177.12      197.25     14.51 o
  -8   6  13       27.98       34.38     13.36 o
  -7   6  13      122.86      101.38     14.99 o
  -6   6  13      432.59      438.55     14.47 o
  -5   6  13      602.66      619.07     14.79 o
  -4   6  13       36.94       43.78      4.65 o
  -3   6  13     2135.61     2153.66     33.39 o
  -2   6  13      281.63      287.87      9.11 o
  -1   6  13     2208.74     2226.73     34.04 o
   0   6  13      183.23      208.11     11.46 o
   1   6  13     1322.10     1257.92     40.16 o
   2   6  13      102.89      101.64     11.23 o
   3   6  13     1121.55     1139.24     38.49 o
   4   6  13      609.84      583.17     27.92 o
   5   6  13      154.65      173.24     12.85 o
   6   6  13      131.98      114.44     11.32 o
   7   6  13        0.68        6.85      7.22 o
  -8   7  13       27.28       32.32     10.21 o
  -7   7  13      199.06      197.77     16.34 o
  -6   7  13        0.63        9.29      6.29 o
  -5   7  13      246.01      257.39     13.77 o
  -4   7  13      167.33      186.09      6.94 o
  -3   7  13      190.67      187.66      7.26 o
  -2   7  13      207.47      206.83     10.28 o
  -1   7  13        1.42       -2.25      3.85 o
   0   7  13       89.51       89.64      7.20 o
   1   7  13       73.91       87.05     11.06 o
   2   7  13        6.45        2.51      6.62 o
   3   7  13      476.78      427.45     17.57 o
   4   7  13      109.44      111.21     10.46 o
   5   7  13      125.10      122.01     14.97 o
   6   7  13      214.87      202.47     14.38 o
   7   7  13      157.47      171.78     13.97 o
  -8   8  13      223.76      250.51     26.91 o
  -7   8  13      155.11      155.10     14.80 o
  -6   8  13      551.10      567.29     21.36 o
  -5   8  13      510.10      510.43     19.29 o
  -4   8  13      338.89      365.70     17.19 o
  -3   8  13     1366.58     1340.67     28.20 o
  -2   8  13      519.52      543.04     13.54 o
  -1   8  13     2087.86     2015.87     34.82 o
   0   8  13        0.07        0.50      4.13 o
   1   8  13     1770.39     1757.43     53.24 o
   2   8  13      129.67      126.11     10.01 o
   3   8  13      654.56      633.78     31.80 o
   4   8  13      369.69      341.30     16.71 o
   5   8  13      246.07      260.91     15.41 o
   6   8  13      223.64      230.22     15.14 o
  -6   9  13        1.22        5.48      8.29 o
  -5   9  13      133.20      122.00     13.62 o
  -4   9  13       52.51       45.83      8.25 o
  -3   9  13       77.70      110.23     10.48 o
  -2   9  13      152.40      162.68     11.64 o
  -1   9  13        0.02       -0.42      3.05 o
   0   9  13      282.62      288.08     10.67 o
   1   9  13      150.72      141.13      7.56 o
   2   9  13      127.24      142.08      8.94 o
   3   9  13      339.30      338.20     13.68 o
   4   9  13        9.38        7.70      6.35 o
   5   9  13      245.73      240.44     15.52 o
   6   9  13       19.79       18.91     13.90 o
  -6  10  13       99.75      100.75     20.22 o
  -5  10  13      271.14      296.21     18.38 o
  -4  10  13      152.68      162.37     12.78 o
  -3  10  13      379.63      410.33     18.32 o
  -2  10  13       43.13       51.42     10.01 o
  -1  10  13      661.69      719.30     24.50 o
   0  10  13       93.84      109.88      6.08 o
   1  10  13      479.19      500.35     12.84 o
   2  10  13      260.91      269.73     10.01 o
   3  10  13      104.38      128.34      7.98 o
   4  10  13      254.44      280.01     22.16 o
   5  10  13       34.69       41.92      8.67 o
  -6  11  13        4.28        0.72     11.92 o
  -5  11  13      409.81      428.27     32.33 o
  -4  11  13        9.68        9.25      8.93 o
  -3  11  13      214.91      227.11     22.83 o
  -2  11  13        1.49        2.77      5.97 o
  -1  11  13       10.70       11.36      6.46 o
   0  11  13        0.58        5.35      6.93 o
   1  11  13       70.68       90.84     11.61 o
   2  11  13       35.19       35.37      7.62 o
   3  11  13      234.90      280.08     15.29 o
   4  11  13       66.61       66.66      9.62 o
  -5  12  13      206.06      249.93     27.81 o
  -4  12  13      182.56      214.55     37.92 o
  -3  12  13      551.97      547.25     43.36 o
  -2  12  13       18.13       19.39     10.95 o
  -1  12  13      458.58      469.79     19.94 o
   0  12  13       30.82       28.64      9.04 o
   1  12  13      347.27      343.56     20.47 o
   2  12  13      109.49      100.78     22.93 o
   3  12  13      267.77      289.29     19.23 o
  -3  13  13        6.14       -3.54      9.57 o
  -2  13  13        1.28        2.37      8.38 o
  -1  13  13        9.44        9.48      8.93 o
   0  13  13        0.48       -2.07      7.71 o
   1  13  13      152.73      150.73     17.70 o
   2  13  13       20.40       22.03     15.53 o
  -8   0  14      167.95      137.24     21.67 o
  -6   0  14      121.91      139.04     18.78 o
  -4   0  14       47.54       52.00     12.64 o
  -2   0  14     1915.55     1853.19     70.98 o
   0   0  14     3517.62     3368.34    113.65 o
   2   0  14     4083.77     4092.21    177.11 o
   4   0  14     3308.37     3340.32    115.72 o
   6   0  14     1128.56     1161.08     40.50 o
  -9   1  14      451.58      484.85     65.57 o
  -8   1  14        7.01       18.09     11.92 o
  -7   1  14      575.97      554.62     27.46 o
  -6   1  14        1.25       -3.35      7.76 o
  -5   1  14      491.13      507.32     23.25 o
  -4   1  14      319.74      310.85     17.63 o
  -3   1  14       64.83       85.74     10.08 o
  -2   1  14      141.85      151.38     11.87 o
  -1   1  14      126.14      115.92     12.60 o
   0   1  14      301.99      294.51     13.34 o
   1   1  14      350.67      322.20     15.94 o
   2   1  14      275.13      259.13     19.10 o
   3   1  14      399.90      415.22     16.49 o
   4   1  14      164.60      150.40     10.53 o
   5   1  14      151.59      142.59     12.64 o
   6   1  14       18.17       17.56      7.19 o
   7   1  14       21.79       23.40      7.62 o
  -9   2  14        7.16       12.29      9.44 o
  -8   2  14       43.89       50.15      8.57 o
  -7   2  14        1.96       -2.86      7.39 o
  -6   2  14       29.72       42.29      9.57 o
  -5   2  14       16.01       22.24      7.90 o
  -4   2  14      252.33      277.29     36.30 o
  -2   2  14     1400.72     1345.20     33.43 o
  -1   2  14       12.35        9.27      4.83 o
   0   2  14     1585.71     1573.68     37.01 o
   1   2  14      230.19      225.22     11.76 o
   2   2  14     2223.94     2108.59     46.82 o
   3   2  14        0.23       -2.75      4.73 o
   4   2  14      815.04      778.74     23.91 o
   5   2  14        8.66        5.00      7.78 o
   6   2  14      260.11      215.95     32.51 o
   7   2  14        0.04       -0.61      6.73 o
  -9   3  14      462.98      473.27     26.55 o
  -8   3  14        3.52       -1.85     11.37 o
  -7   3  14      614.17      653.08     22.38 o
  -6   3  14      188.88      193.49     12.26 o
  -5   3  14      159.06      164.78     11.26 o
  -4   3  14       77.08       68.57      9.70 o
  -3   3  14       22.85       17.01      7.22 o
  -2   3  14      544.41      544.95     18.84 o
  -1   3  14       88.34       80.03      7.75 o
   0   3  14      244.58      249.86     19.64 o
   1   3  14      996.44      985.61     26.73 o
   2   3  14       83.55       85.32      8.15 o
   3   3  14      447.77      423.75     16.46 o
   4   3  14       15.93        2.94     21.48 o
   5   3  14      282.94      312.89     20.95 o
   6   3  14       11.53        1.17      7.42 o
   7   3  14        3.06       -5.04      8.43 o
  -8   4  14      128.62      147.92     18.96 o
  -7   4  14        1.47        5.49      4.91 o
  -6   4  14        2.62       10.96      7.03 o
  -5   4  14        0.41        1.92      4.92 o
  -4   4  14        3.75       -2.90      6.81 o
  -3   4  14      108.92      113.63      7.94 o
  -2   4  14      617.26      574.15     19.47 o
  -1   4  14       21.36       25.75      5.73 o
   0   4  14      870.83      876.57     24.56 o
   1   4  14       30.01       28.20      5.87 o
   2   4  14     2693.10     2616.05     55.00 o
   3   4  14        1.38        0.43      6.88 o
   4   4  14     1284.84     1265.93     42.96 o
   5   4  14       14.81        7.32      6.38 o
   6   4  14      920.37      927.14     30.23 o
   7   4  14       22.47       33.35     11.86 o
  -8   5  14       21.03       29.10     10.20 o
  -7   5  14      407.00      422.69     22.14 o
  -6   5  14        9.71       17.34      5.03 o
  -5   5  14      253.25      267.50     12.15 o
  -4   5  14      193.04      187.67      9.55 o
  -3   5  14       62.10       64.62      6.60 o
  -2   5  14       30.68       31.73      5.39 o
  -1   5  14        3.92        1.03      3.96 o
   0   5  14       21.53       20.51      5.25 o
   1   5  14       62.35       58.14      9.95 o
   2   5  14       37.35       27.63     10.47 o
   3   5  14       32.54       36.51      9.04 o
   4   5  14        1.06        7.43      7.78 o
   5   5  14       30.81       36.18     10.88 o
   6   5  14       99.10      104.94     11.63 o
   7   5  14       43.39       36.30      9.26 o
  -8   6  14        8.37       -3.07      8.53 o
  -7   6  14      284.63      273.95     19.07 o
  -6   6  14        0.81        4.66      3.45 o
  -5   6  14      370.87      363.60     12.17 o
  -4   6  14       71.12       78.93      6.21 o
  -3   6  14     1069.55     1024.93     21.31 o
  -2   6  14      753.53      742.53     17.20 o
  -1   6  14      413.23      423.12     13.62 o
   0   6  14     1047.36     1047.37     28.97 o
   1   6  14      164.68      143.57     13.28 o
   2   6  14     1062.77      977.45     35.54 o
   3   6  14        1.68        5.10      9.39 o
   4   6  14      756.13      746.57     25.53 o
   5   6  14       78.10       90.88     15.89 o
   6   6  14      409.33      438.01     20.51 o
  -8   7  14       51.23       63.55     12.18 o
  -7   7  14      278.15      306.61     23.84 o
  -6   7  14      107.25      107.58     12.44 o
  -5   7  14      199.82      195.89     15.01 o
  -4   7  14      404.77      417.08     12.91 o
  -3   7  14        0.92        5.39      3.66 o
  -2   7  14      238.06      236.69     14.02 o
  -1   7  14      254.46      244.89     10.95 o
   0   7  14      425.33      432.96     17.24 o
   1   7  14      243.49      233.11     12.93 o
   2   7  14        3.02       -0.79     10.29 o
   3   7  14      600.29      561.34     21.09 o
   4   7  14       16.60       11.47      6.74 o
   5   7  14      132.06      136.54     12.23 o
   6   7  14       69.86       85.40     10.84 o
  -7   8  14       88.44      106.05     20.40 o
  -6   8  14        0.80       -6.89      6.89 o
  -5   8  14       85.80       80.17     16.25 o
  -4   8  14      231.28      282.86     19.44 o
  -3   8  14      136.70      133.19      6.86 o
  -2   8  14      397.11      402.07     12.81 o
  -1   8  14      110.74      124.69      8.07 o
   0   8  14     1674.62     1685.78     34.48 o
   1   8  14       13.50        7.78      5.88 o
   2   8  14      988.42      989.78     28.83 o
   3   8  14       81.22       83.76      9.70 o
   4   8  14      729.66      703.22     48.88 o
   5   8  14       64.85       64.07      9.74 o
  -6   9  14      239.62      199.01     23.84 o
  -5   9  14      100.08       96.06     17.69 o
  -4   9  14      345.06      374.87     18.71 o
  -3   9  14       37.52       28.10      7.76 o
  -2   9  14      567.21      540.28     25.79 o
  -1   9  14        1.38        1.62      3.67 o
   0   9  14      221.96      211.70      9.77 o
   1   9  14        9.51        9.55      4.96 o
   2   9  14       76.36       79.55      7.82 o
   3   9  14       60.00       71.66      7.79 o
   4   9  14       28.42       22.81      7.60 o
   5   9  14       14.61       16.84     11.60 o
  -5  10  14      263.74      278.14     34.13 o
  -4  10  14      143.47      136.93     12.35 o
  -3  10  14      488.85      523.50     21.65 o
  -2  10  14      232.52      243.66     20.77 o
  -1  10  14      283.63      260.19     17.75 o
   0  10  14      910.63      922.41     21.39 o
   1  10  14      146.81      147.63      7.53 o
   2  10  14      770.11      806.92     21.76 o
   3  10  14        0.71        5.10      6.46 o
   4  10  14      535.68      548.01     22.10 o
  -5  11  14      107.99      124.59     22.39 o
  -4  11  14      128.63      128.42     27.27 o
  -3  11  14       13.16       17.44      7.52 o
  -2  11  14      179.87      203.98     16.98 o
  -1  11  14        9.81       11.33      7.97 o
   0  11  14        1.18       10.65      7.97 o
   1  11  14       60.01       64.56     11.16 o
   2  11  14        3.08        3.67      6.36 o
   3  11  14       37.53       37.83      9.64 o
  -4  12  14       60.00       66.05     13.01 o
  -3  12  14      198.40      240.44     19.78 o
  -2  12  14      232.85      268.31     25.28 o
  -1  12  14       96.80       74.67     12.82 o
   0  12  14      125.88      130.96     14.49 o
   1  12  14       42.54       42.12     11.01 o
   2  12  14      133.28      147.94     18.60 o
  -7   0  15       68.07       58.50     15.53 o
  -5   0  15       74.70       70.42     15.17 o
  -3   0  15        3.81        8.67      9.39 o
  -1   0  15      484.16      472.26     29.63 o
   1   0  15     1774.41     1652.63     65.89 o
   3   0  15      590.93      583.25     33.97 o
   5   0  15     1524.66     1552.12     65.49 o
   7   0  15      252.93      254.64     28.89 o
  -8   1  15      722.97      728.32     35.60 o
  -7   1  15        1.57       10.65      9.03 o
  -6   1  15     1121.15     1095.18     38.87 o
  -5   1  15       15.21        7.71      8.30 o
  -4   1  15     1829.21     1705.75     49.53 o
  -3   1  15        4.64       16.85      9.57 o
  -2   1  15      340.52      321.80     27.82 o
  -1   1  15       23.82       13.76      6.32 o
   0   1  15      110.69      117.81     11.23 o
   1   1  15      177.64      191.46     11.50 o
   2   1  15      329.49      333.07     15.07 o
   3   1  15       77.68       84.11     10.18 o
   4   1  15      325.08      342.77     34.50 o
   5   1  15       36.51       46.91      9.44 o
   6   1  15      346.81      347.99     24.64 o
   7   1  15       17.07        6.74      9.57 o
  -8   2  15        1.23        2.12      8.55 o
  -7   2  15      250.82      272.33     19.28 o
  -6   2  15       40.54       27.80      9.45 o
  -5   2  15      353.90      364.97     20.30 o
  -4   2  15        0.05       -1.37      5.86 o
  -3   2  15       72.69       68.63      9.77 o
  -2   2  15       77.71       75.83     18.24 o
  -1   2  15        7.35        8.48      5.36 o
   0   2  15       31.95       36.07      6.61 o
   1   2  15      753.91      739.05     36.34 o
   2   2  15        2.53        4.60      5.31 o
   3   2  15     1086.93     1089.59     32.30 o
   4   2  15       13.55       14.20      6.47 o
   5   2  15     1556.64     1559.05     68.02 o
   6   2  15       10.64       11.84      8.74 o
   7   2  15      668.45      736.22     32.82 o
  -8   3  15      432.52      439.35     25.29 o
  -7   3  15        0.11        1.10      6.26 o
  -6   3  15      882.87      855.33     33.34 o
  -5   3  15        0.00        7.67      6.99 o
  -4   3  15      538.94      491.34     52.21 o
  -3   3  15        1.31        7.81      6.86 o
  -2   3  15      647.42      634.95     21.33 o
  -1   3  15       12.15       14.66      5.56 o
   0   3  15      153.82      171.94     10.93 o
   1   3  15        0.61       -4.53      4.77 o
   2   3  15        0.64        3.06      5.25 o
   3   3  15       26.16       77.66      8.43 o
   4   3  15      101.65      109.79     13.21 o
   5   3  15       16.37       31.53      9.95 o
   6   3  15       33.83       35.54     10.46 o
  -8   4  15        7.72       -0.42      8.74 o
  -7   4  15       62.79       54.92     12.25 o
  -6   4  15        6.07        8.05      7.34 o
  -5   4  15      176.22      170.36     11.39 o
  -4   4  15      230.03      207.66     12.16 o
  -3   4  15        4.50       -4.97      4.97 o
  -2   4  15      642.89      625.78     48.51 o
  -1   4  15       14.26       26.99      8.19 o
   0   4  15      661.52      637.38     20.83 o
   1   4  15      355.67      349.38     15.15 o
   2   4  15      266.25      241.08     17.35 o
   3   4  15     1143.90     1109.68     39.69 o
   4   4  15      270.45      259.54     18.74 o
   5   4  15      685.60      687.40     25.41 o
   6   4  15        3.04       -3.78      6.85 o
  -8   5  15      496.24      516.77     27.21 o
  -7   5  15        0.61       -7.39      7.39 o
  -6   5  15      989.97     1065.34     24.75 o
  -5   5  15       35.17       39.30      6.03 o
  -4   5  15     1013.38     1050.83     40.21 o
  -3   5  15      301.23      293.07     12.33 o
  -2   5  15      821.25      840.98     25.12 o
  -1   5  15      423.93      410.03     16.46 o
   0   5  15       14.94       12.74      5.98 o
   1   5  15      353.17      339.80     32.51 o
   2   5  15        2.71       -3.18      6.32 o
   3   5  15      151.18      197.90     16.47 o
   4   5  15      263.01      290.26     19.92 o
   5   5  15       23.28       31.53      8.34 o
   6   5  15      214.16      237.52     22.42 o
  -7   6  15       61.42       61.40     15.17 o
  -6   6  15        5.07       -6.09      7.03 o
  -5   6  15      221.78      223.37      9.98 o
  -4   6  15        4.75        9.51      4.59 o
  -3   6  15       63.16       65.04      6.84 o
  -2   6  15       40.48       48.55      6.18 o
  -1   6  15       31.01       34.38      7.03 o
   0   6  15        7.08        4.09      7.09 o
   1   6  15      368.51      375.51     21.07 o
   2   6  15       10.30       18.81     15.53 o
   3   6  15      748.11      765.88     32.07 o
   4   6  15        0.93       -2.26      5.99 o
   5   6  15      757.14      758.24     39.11 o
   6   6  15       28.98       29.71      8.57 o
  -7   7  15        2.31        6.52      8.85 o
  -6   7  15      215.26      210.21     35.94 o
  -5   7  15      115.31      107.34      6.70 o
  -4   7  15      606.88      617.20     16.01 o
  -3   7  15      302.39      280.62     11.62 o
  -2   7  15      200.84      207.80     10.47 o
  -1   7  15      345.90      332.08     19.05 o
   0   7  15       84.45      101.32     11.29 o
   1   7  15      466.98      449.60     28.72 o
   2   7  15        2.59        4.49      7.53 o
   3   7  15      115.31      152.48     12.24 o
   4   7  15        1.98        4.84      6.66 o
   5   7  15        1.25        9.38     10.04 o
  -6   8  15       70.51       67.89     17.33 o
  -5   8  15        9.52        7.22     11.55 o
  -4   8  15      429.70      393.43     30.71 o
  -3   8  15        2.50        5.61      3.94 o
  -2   8  15      514.27      506.99     15.34 o
  -1   8  15       64.12       67.93      6.90 o
   0   8  15     1064.63     1063.18     29.94 o
   1   8  15      369.20      339.28     16.08 o
   2   8  15      445.39      468.04     24.52 o
   3   8  15      418.13      435.57     19.31 o
   4   8  15      149.39      169.55     22.94 o
   5   8  15      459.06      453.10     20.84 o
  -6   9  15      495.01      511.59     37.57 o
  -5   9  15       30.98       18.78     14.44 o
  -4   9  15      646.23      624.45     40.47 o
  -3   9  15      264.54      257.35     18.92 o
  -2   9  15      201.91      207.43     24.38 o
  -1   9  15      296.45      304.31     11.24 o
   0   9  15      100.01      122.87      8.35 o
   1   9  15      264.58      276.36     14.35 o
   2   9  15      104.43      134.50      9.76 o
   3   9  15       73.24       71.60      9.73 o
   4   9  15      118.21      129.05     17.73 o
  -5  10  15        0.39       -2.53     12.64 o
  -4  10  15       60.08       61.42     13.54 o
  -3  10  15        4.85        2.60      9.39 o
  -2  10  15       60.94       69.92     18.05 o
  -1  10  15       77.49       94.80     12.89 o
   0  10  15      208.81      199.60     13.49 o
   1  10  15      190.38      212.80     13.74 o
   2  10  15       55.45       45.71      8.82 o
   3  10  15      351.22      390.78     18.90 o
  -4  11  15      131.93      146.14     16.43 o
  -3  11  15      194.53      178.07     21.67 o
  -2  11  15      126.18      103.15     13.90 o
  -1  11  15      357.54      352.20     22.04 o
   0  11  15       21.37       13.11      9.00 o
   1  11  15      222.29      211.66     22.57 o
   2  11  15       18.64       16.54      9.11 o
  -2  12  15      333.98      326.00     21.83 o
  -1  12  15       21.92       21.07     11.55 o
   0  12  15      473.22      490.83     52.93 o
  -8   0  16        8.89       -4.33     12.28 o
  -6   0  16      389.61      364.87     31.43 o
  -4   0  16      310.57      270.56     25.29 o
  -2   0  16     1442.23     1399.15     60.79 o
   0   0  16       60.38       42.61     12.64 o
   2   0  16       14.63       15.17     10.47 o
   4   0  16      222.88      270.52     24.56 o
   6   0  16      345.09      389.04     34.68 o
  -8   1  16       17.93       22.00     10.32 o
  -7   1  16      314.03      312.00     53.10 o
  -6   1  16       23.16       12.66      8.41 o
  -5   1  16     1391.47     1336.49     43.87 o
  -4   1  16       40.96       39.26      9.44 o
  -3   1  16     1897.31     1846.67     52.98 o
  -2   1  16      102.15      106.07     14.63 o
  -1   1  16     1426.85     1384.11     42.19 o
   0   1  16      119.99      111.05     11.62 o
   1   1  16      590.14      538.04     23.10 o
   2   1  16       17.61       19.39      7.76 o
   3   1  16       63.58       74.33     10.28 o
   4   1  16        2.19        9.21      7.39 o
   5   1  16       12.28       15.53     12.28 o
   6   1  16        6.71        5.10      7.47 o
  -8   2  16        3.53        9.46      9.32 o
  -7   2  16       75.20       59.66     18.96 o
  -6   2  16      121.73      101.52     13.13 o
  -5   2  16        0.32        0.79      6.88 o
  -4   2  16      195.26      140.99     31.96 o
  -3   2  16        1.16       31.53      8.32 o
  -2   2  16      395.03      352.45     19.28 o
  -1   2  16       38.12       42.48      8.53 o
   0   2  16      148.45      138.14     17.15 o
   1   2  16      169.75      153.19     12.88 o
   2   2  16        2.67       -0.81      6.06 o
   3   2  16      241.15      268.17     16.97 o
   4   2  16      166.39      180.94     22.03 o
   5   2  16       33.30       10.11     13.00 o
   6   2  16      240.90      284.26     21.11 o
  -8   3  16       30.92       36.96     11.34 o
  -7   3  16      520.69      571.95     28.09 o
  -6   3  16       32.68       35.17     10.34 o
  -5   3  16     1649.01     1583.57     63.69 o
  -4   3  16        9.78        8.68      7.25 o
  -3   3  16     2179.28     2220.49     60.77 o
  -2   3  16       18.18       14.90      7.35 o
  -1   3  16     2767.80     2595.87     81.38 o
   0   3  16      114.93      121.68      9.98 o
   1   3  16     1426.16     1421.64     45.32 o
   2   3  16      209.39      207.02     12.58 o
   3   3  16      443.20      429.51     23.60 o
   4   3  16      294.85      294.56     20.36 o
   5   3  16       10.51       10.25     13.00 o
   6   3  16       67.84       62.89     13.36 o
  -7   4  16       21.55       13.15      8.89 o
  -6   4  16      131.63      144.95     11.33 o
  -5   4  16       13.97       22.59      8.67 o
  -4   4  16      767.72      760.19     29.73 o
  -3   4  16       16.41       54.24     15.71 o
  -2   4  16      366.74      365.93     19.69 o
  -1   4  16       30.23       29.39      6.97 o
   0   4  16      487.05      487.37     19.92 o
   1   4  16       17.27       21.79      7.61 o
   2   4  16        1.70        3.30      7.65 o
   3   4  16        6.54        8.35     13.18 o
   4   4  16      186.76      194.96     18.42 o
   5   4  16        2.65        7.17      9.35 o
   6   4  16      391.90      454.45     37.21 o
  -7   5  16      166.68      156.02     15.92 o
  -6   5  16       52.18       55.62      8.48 o
  -5   5  16      423.28      436.75     17.48 o
  -4   5  16        4.83        1.42      5.76 o
  -3   5  16      882.61      899.91     32.39 o
  -2   5  16       30.13       41.80      8.19 o
  -1   5  16     1214.13     1234.61     46.92 o
   0   5  16      165.83      164.23     14.86 o
   1   5  16      429.96      429.01     26.92 o
   2   5  16       71.18       64.92     11.62 o
   3   5  16      291.58      305.20     20.94 o
   4   5  16      115.82      124.57     14.92 o
   5   5  16        3.56        4.87      7.22 o
  -7   6  16       70.63       75.25     13.90 o
  -6   6  16        5.92       -5.00      6.76 o
  -5   6  16        8.14        7.48      5.86 o
  -4   6  16      187.56      194.53     11.04 o
  -3   6  16        9.20       27.99      6.57 o
  -2   6  16      223.45      233.58     13.82 o
  -1   6  16      318.96      325.70     46.60 o
   0   6  16       46.36       52.56     10.47 o
   1   6  16      562.12      622.41     28.86 o
   2   6  16        1.27       -9.42     17.33 o
   3   6  16      593.33      674.25     30.79 o
   4   6  16       96.44       91.62     11.23 o
   5   6  16      395.13      413.87     20.42 o
  -6   7  16       74.16       77.78     18.78 o
  -5   7  16      889.44      961.79     35.03 o
  -4   7  16       23.03       13.36      8.85 o
  -3   7  16     1542.47     1564.33     42.10 o
  -2   7  16       78.59       84.46      9.34 o
  -1   7  16     1577.36     1646.16     41.45 o
   0   7  16      298.37      311.02     20.43 o
   1   7  16      716.16      758.50     32.58 o
   2   7  16      391.45      428.38     24.01 o
   3   7  16      133.73      125.02     12.11 o
   4   7  16      235.64      228.59     23.08 o
  -6   8  16       27.42       19.14     14.44 o
  -5   8  16        8.46        7.94     11.92 o
  -4   8  16       22.05       21.30     13.72 o
  -3   8  16        0.42        9.32      5.61 o
  -2   8  16      134.82      149.18      8.93 o
  -1   8  16       23.02       23.64      5.83 o
   0   8  16        4.05       -1.12      5.81 o
   1   8  16       50.33       69.61     20.04 o
   2   8  16        8.85       10.83      8.68 o
   3   8  16      134.99      149.44     12.74 o
   4   8  16      104.74      119.73     12.13 o
  -5   9  16      256.52      246.69     27.09 o
  -4   9  16        0.08        0.72     11.19 o
  -3   9  16      157.42      151.97     15.99 o
  -2   9  16       43.01       54.77     11.34 o
  -1   9  16      141.62      148.37     15.07 o
   0   9  16      240.21      251.54     14.24 o
   1   9  16      140.62      134.67     16.86 o
   2   9  16      318.42      336.99     17.63 o
   3   9  16        1.83       17.66      7.79 o
  -4  10  16       19.91       13.00     13.72 o
  -3  10  16        0.28        6.09      8.89 o
  -2  10  16        9.21        3.18      8.38 o
  -1  10  16      246.08      294.75     20.43 o
   0  10  16        5.34       -2.04      6.47 o
   1  10  16      404.95      430.09     19.65 o
   2  10  16        4.43       -6.31      6.31 o
  -2  11  16        2.53        4.68      8.81 o
  -1  11  16      343.66      367.83     23.11 o
   0  11  16      122.85      158.38     16.47 o
  -7   0  17      215.07      283.16     29.25 o
  -5   0  17      229.53      218.87     24.56 o
  -3   0  17        0.59        7.22     10.11 o
  -1   0  17      177.97      186.00     20.95 o
   1   0  17      276.75      320.39     26.37 o
   3   0  17      210.32      164.33     19.86 o
  -7   1  17       50.87       74.69     16.07 o
  -6   1  17       27.79       43.54     14.80 o
  -5   1  17       48.21       62.77     11.23 o
  -4   1  17      392.76      373.23     20.94 o
  -3   1  17        9.65        8.43     11.01 o
  -2   1  17     1268.23     1183.48     39.13 o
  -1   1  17        2.79       -1.46      6.37 o
   0   1  17     1978.62     1974.80     55.42 o
   1   1  17       61.71       68.96     10.43 o
   2   1  17     1426.89     1397.31     43.61 o
   3   1  17      128.39      161.92     19.14 o
   4   1  17      920.25      949.42     34.11 o
   5   1  17      190.53      202.25     23.84 o
  -7   2  17       96.33      116.17     20.94 o
  -6   2  17       58.02       63.26     11.62 o
  -5   2  17       14.48       25.07      9.32 o
  -4   2  17       43.61       27.34      9.41 o
  -3   2  17      386.44      386.44     48.77 o
  -2   2  17        2.00       -0.92      6.58 o
  -1   2  17      778.15      780.78     29.74 o
   0   2  17       90.98      104.97     11.86 o
   1   2  17     1144.28     1144.62     37.80 o
   2   2  17        2.57        0.53      6.99 o
   3   2  17      476.01      507.93     23.58 o
   4   2  17        0.05       20.22     12.28 o
   5   2  17       61.10       59.58     16.61 o
  -7   3  17       50.96       53.13     11.82 o
  -6   3  17       50.20       79.38     20.94 o
  -5   3  17       81.49       69.30     11.74 o
  -4   3  17      235.00      246.43     17.57 o
  -3   3  17      274.73      282.54     18.34 o
  -2   3  17     1303.13     1257.14     43.77 o
  -1   3  17      115.86      128.66     12.74 o
   0   3  17     1271.59     1263.46     61.85 o
   1   3  17       38.82       36.57      8.93 o
   2   3  17     1849.56     1756.23     75.29 o
   3   3  17        8.41        9.39     11.55 o
   4   3  17      563.23      607.76     40.11 o
   5   3  17       21.73       -2.37      8.78 o
  -7   4  17      300.34      289.34     20.76 o
  -6   4  17      100.04      114.84     14.03 o
  -5   4  17       43.51       60.94     27.08 o
  -4   4  17      241.26      283.09     37.20 o
  -3   4  17        6.01        4.15      7.27 o
  -2   4  17      121.37      149.97     13.61 o
  -1   4  17       78.35       68.04     10.58 o
   0   4  17       28.38       39.49     21.12 o
   1   4  17      353.06      365.94     42.27 o
   2   4  17       47.36       57.04     11.62 o
   3   4  17      127.00      124.59     14.94 o
   4   4  17       59.59       54.89     16.61 o
   5   4  17       54.25       69.75     13.15 o
  -6   5  17       79.66      108.59     20.22 o
  -5   5  17       82.82       86.02     20.04 o
  -4   5  17      310.64      331.24     19.88 o
  -3   5  17      244.54      294.39     18.46 o
  -2   5  17     1903.96     1937.64     92.85 o
  -1   5  17        3.26        2.53     11.19 o
   0   5  17     2065.29     2131.81    103.37 o
   1   5  17        8.46       22.84      9.35 o
   2   5  17     2213.76     2257.54     74.96 o
   3   5  17       91.58       85.27     20.22 o
   4   5  17      801.08      796.78     35.06 o
  -6   6  17       83.11       77.33     12.74 o
  -5   6  17       31.90       48.95     10.46 o
  -4   6  17      131.48      117.51     13.19 o
  -3   6  17       34.38       42.19     13.00 o
  -2   6  17       99.56       84.86     17.69 o
  -1   6  17      341.70      331.68     21.95 o
   0   6  17       11.04        7.85     13.36 o
   1   6  17      265.05      292.47     23.12 o
   2   6  17        3.96        2.48      8.41 o
   3   6  17      136.78      149.36     16.09 o
   4   6  17       44.58       63.06     16.82 o
  -5   7  17      112.73      101.48     19.86 o
  -4   7  17      155.45      175.15     23.84 o
  -3   7  17       85.06      105.24     12.29 o
  -2   7  17      269.23      271.39     23.27 o
  -1   7  17       25.97       25.44     12.46 o
   0   7  17      610.77      575.30     28.36 o
   1   7  17       18.00       21.81      9.81 o
   2   7  17      337.14      340.27     22.35 o
   3   7  17       56.75       47.82     12.72 o
  -5   8  17       10.90       14.08     13.72 o
  -4   8  17      283.40      256.81     27.81 o
  -3   8  17        6.13       11.55     11.92 o
  -2   8  17      153.90      141.05     18.42 o
  -1   8  17       97.18       93.55     13.87 o
   0   8  17       25.09       28.05     11.74 o
   1   8  17       50.86       39.54     10.98 o
   2   8  17       28.62       31.04      9.61 o
   3   8  17       82.03       74.03     10.64 o
  -4   9  17      324.36      361.94     32.87 o
  -3   9  17      300.39      300.89     28.90 o
  -2   9  17      197.09      215.35     28.17 o
  -1   9  17      170.59      192.33     17.87 o
   0   9  17      545.28      546.49     28.23 o
   1   9  17       24.72       28.06      8.43 o
   2   9  17      425.01      481.73     21.44 o
  -2  10  17      157.03      127.73     31.60 o
  -1  10  17        0.35       -7.91      7.91 o
   0  10  17       30.26       11.50     10.08 o
  -6   0  18      359.92      408.20     33.59 o
  -4   0  18      642.31      620.48     40.47 o
  -2   0  18        9.26       29.97     12.64 o
   0   0  18       60.51       73.30     15.89 o
   2   0  18      426.49      448.70     31.79 o
   4   0  18      393.22      403.52     30.71 o
  -6   1  18        1.33       -1.88      7.78 o
  -5   1  18      187.28      181.57     16.58 o
  -4   1  18        3.65       10.11      8.43 o
  -3   1  18       52.24       75.98     11.60 o
  -2   1  18        1.53        4.32      7.02 o
  -1   1  18        9.09       13.50      7.39 o
   0   1  18        1.12       -2.02      6.51 o
   1   1  18      600.74      583.31     25.93 o
   2   1  18       16.08       13.54      8.04 o
   3   1  18      580.36      593.57     29.63 o
   4   1  18        5.76        5.06     11.55 o
  -6   2  18      760.38      823.42     34.37 o
  -5   2  18       56.91       80.82     12.64 o
  -4   2  18      836.45      831.78     33.47 o
  -3   2  18       76.88      103.69     29.97 o
  -2   2  18      468.84      562.41     51.30 o
  -1   2  18       38.78       38.49     15.71 o
   0   2  18      168.80      160.47     14.16 o
   1   2  18      140.67      141.72     13.47 o
   2   2  18        0.26       12.60      7.97 o
   3   2  18        8.23       19.14     13.00 o
   4   2  18       71.49       92.80     19.14 o
  -6   3  18       71.52       78.33     13.27 o
  -5   3  18      101.80      119.31     14.27 o
  -4   3  18      148.76      179.38     34.67 o
  -3   3  18       27.38       24.05      8.76 o
  -2   3  18      242.17      268.85     17.74 o
  -1   3  18      185.62      192.34     19.86 o
   0   3  18       99.39       97.61     13.18 o
   1   3  18      739.77      725.40     46.80 o
   2   3  18        8.55       16.61     12.64 o
   3   3  18     1020.94     1051.72     54.95 o
   4   3  18        4.88        4.33     12.28 o
  -6   4  18      720.84      718.83     40.48 o
  -5   4  18       13.34        2.02      8.67 o
  -4   4  18      263.48      301.91     19.88 o
  -3   4  18      126.82      134.34     26.54 o
  -2   4  18      115.52      100.64     12.13 o
  -1   4  18      208.82      210.92     16.03 o
   0   4  18       62.65      107.61     18.78 o
   1   4  18      127.80      100.03     19.50 o
   2   4  18      239.40      261.13     27.45 o
   3   4  18       63.39      100.02     19.14 o
   4   4  18      414.14      472.89     36.85 o
  -5   5  18      121.14       95.59     13.21 o
  -4   5  18       23.01       27.73      9.45 o
  -3   5  18        4.56        8.04      7.63 o
  -2   5  18       69.71       62.83     16.25 o
  -1   5  18      115.48      154.20     22.39 o
   0   5  18      259.17      287.51     27.81 o
   1   5  18      367.23      341.37     31.43 o
   2   5  18       38.90       66.80     18.05 o
   3   5  18      526.57      535.46     39.38 o
  -5   6  18       29.42       40.08     15.89 o
  -4   6  18      427.13      426.29     35.40 o
  -3   6  18      126.14      141.20     21.67 o
  -2   6  18      196.75      232.59     26.00 o
  -1   6  18      176.08      144.10     22.03 o
   0   6  18        0.91        3.97     12.28 o
   1   6  18       54.09       22.61     10.48 o
   2   6  18       36.05       31.75     10.97 o
   3   6  18       49.51       63.73     13.40 o
  -4   7  18      144.45      183.82     24.92 o
  -3   7  18        4.98        3.97     11.92 o
  -2   7  18       90.37      101.47     20.22 o
  -1   7  18      171.05      188.88     24.56 o
   0   7  18      416.22      409.84     25.04 o
   1   7  18      410.63      435.74     25.65 o
   2   7  18      139.15      131.74     16.46 o
  -3   8  18      136.08      135.06     21.67 o
  -2   8  18       56.85       66.80     18.05 o
  -1   8  18      177.76      193.65     32.32 o
   0   8  18       40.96       36.12     17.69 o
   1   8  18      217.66      235.82     19.78 o
  -5   0  19      476.03      494.24     37.21 o
  -3   0  19     1055.03     1132.41     56.77 o
  -1   0  19     1209.07     1224.87     58.95 o
   1   0  19      610.43      650.08     40.11 o
   3   0  19      306.00      312.81     27.81 o
  -5   1  19       17.02       13.50      9.57 o
  -4   1  19      123.37      139.36     15.45 o
  -3   1  19       59.21       87.90     22.57 o
  -2   1  19      300.77      289.80     19.41 o
  -1   1  19       46.92       64.57     11.19 o
   0   1  19       30.16       24.81     10.65 o
   1   1  19       16.29       23.21      8.89 o
   2   1  19       16.28       10.55     10.65 o
   3   1  19       53.50       55.25     16.25 o
  -5   2  19      705.41      760.57     33.29 o
  -4   2  19       23.70       37.84     10.71 o
  -3   2  19      852.21      866.30     43.92 o
  -2   2  19        1.20        1.75      7.27 o
  -1   2  19      646.33      608.59     27.43 o
   0   2  19       63.23       61.21     15.53 o
   1   2  19      194.30      183.93     15.52 o
   2   2  19       10.37       18.78     13.72 o
   3   2  19        8.14       13.36     13.72 o
  -5   3  19       14.80       17.80      9.87 o
  -4   3  19      256.34      248.99     19.87 o
  -3   3  19       11.57       51.72     11.19 o
  -2   3  19      160.47      157.10     15.06 o
  -1   3  19        0.76       -3.85      7.14 o
   0   3  19      105.09      110.60     12.85 o
   1   3  19        2.82        2.89     10.83 o
   2   3  19        5.31        7.94     12.64 o
   3   3  19       26.04       29.97     15.53 o
  -4   4  19        4.00       12.26      9.10 o
  -3   4  19      664.99      687.92     29.63 o
  -2   4  19       36.32       40.17     10.13 o
  -1   4  19      599.65      561.17     39.39 o
   0   4  19      113.03      117.36     19.86 o
   1   4  19      246.16      221.41     26.01 o
   2   4  19       29.78       18.05     13.72 o
  -4   5  19       53.49       51.60     11.16 o
  -3   5  19        0.04        6.14     12.64 o
  -2   5  19       11.57      -10.83     10.83 o
  -1   5  19       74.13       41.53     14.81 o
   0   5  19       16.48        6.86     11.92 o
   1   5  19      145.70      169.37     24.20 o
   2   5  19      102.54       96.42     20.94 o
  -3   6  19      494.57      457.40     37.57 o
  -2   6  19        1.22        3.61     11.19 o
  -1   6  19      433.40      495.30     38.29 o
   0   6  19        2.56       -5.05     11.19 o
   1   6  19       80.96       56.69     18.06 o
  -1   7  19       32.49       10.47     14.80 o
  -4   0  20      243.71      250.66     27.09 o
  -2   0  20      801.77      879.74     49.16 o
   0   0  20      980.61      972.12     52.06 o
  -4   1  20       31.39       28.31     10.85 o
  -3   1  20       70.49       58.18     21.67 o
  -2   1  20        1.04        7.70      8.55 o
  -1   1  20      163.91      167.47     16.21 o
   0   1  20       36.17       27.29     10.34 o
   1   1  20      193.03      219.49     20.95 o
  -3   2  20       34.04       10.27     10.29 o
  -2   2  20      714.15      650.78     29.49 o
  -1   2  20       27.55       29.16      9.69 o
   0   2  20      786.56      810.50     32.69 o
   1   2  20       33.25       45.86     15.53 o
  -3   3  20       77.31       78.71     15.53 o
  -2   3  20       25.12       59.61     11.56 o
  -1   3  20       63.94       73.98     11.99 o
   0   3  20        0.12        7.94     12.64 o
   1   3  20       61.53       71.50     17.69 o
  -2   4  20      443.08      434.25     36.13 o
  -1   4  20       49.95       34.30     15.89 o
   0   4  20      345.76      377.48     33.96 o
 
